# Supplementary material for: Claudin-low-like mouse mammary tumors show distinct transcriptomic patterns uncoupled from genomic drivers
Source: Breast Cancer Res. 2019 Jul 31;21:85. doi: 10.1186/s13058-019-1170-8 (PMC6670237; doi:10.1186/s13058-019-1170-8)
Supplement: Supplementary file 4 — Mutations observed in MPA/DMBA-induced tumors. (XLSX 405 kb) [file 13058_2019_1170_MOESM4_ESM.xlsx]

## Sheet: COSMIC Census Mutated
Gene	S123_14_6	S131_14_9	S132_14_5	S153_14_2	S159_14_2	S159_14_8	S160_14_2	S176_14_2	S187_14_1	S189_14_2	S189_14_4	S400_15_2	S400_15_7	S401_15_2	S412_15_2	S416_15_2	S416_15_9	S422_15_2	Sum
Atr		missense_variant		missense_variant						missense_variant	missense_variant					missense_variant			5
Fat1		missense_variant			missense_variant		frameshift_variant						missense_variant					missense_variant	5
Nf1		missense_variant	missense_variant&splice_region_variant								splice_acceptor_variant&intron_variant		splice_acceptor_variant&intron_variant			stop_gained			5
Trp53			missense_variant	missense_variant			stop_gained					missense_variant				frameshift_variant			5
Kmt2c	missense_variant	missense_variant				missense_variant										stop_gained&splice_region_variant			4
Fat4					missense_variant			missense_variant	missense_variant							missense_variant			4
Kras						missense_variant	missense_variant	missense_variant		missense_variant									4
Whsc1l1	missense_variant				missense_variant											stop_gained			3
Brca2								missense_variant	missense_variant							missense_variant			3
Dicer1		missense_variant					missense_variant						stop_gained						3
Foxl2								missense_variant					missense_variant		stop_gained				3
Hras				stop_gained					missense_variant						missense_variant				3
Kmt2a			missense_variant	missense_variant														stop_gained	3
Kmt2d					missense_variant			missense_variant				missense_variant							3
Med12		missense_variant	missense_variant													missense_variant			3
Mtor		missense_variant	stop_gained													missense_variant			3
Nin		missense_variant			missense_variant				missense_variant										3
Notch2			missense_variant					missense_variant							missense_variant				3
Ptprb			missense_variant										missense_variant			missense_variant			3
Slc34a2				missense_variant											missense_variant	missense_variant			3
Zfhx3					missense_variant					missense_variant		missense_variant							3
Eps15	missense_variant										missense_variant								2
Fbxw7	missense_variant					splice_acceptor_variant&intron_variant													2
Setbp1	missense_variant															missense_variant			2
Stag2	missense_variant	missense_variant																	2
Arid1b			missense_variant							missense_variant									2
Atm			missense_variant					missense_variant											2
Atrx		missense_variant	missense_variant																2
Axin1									stop_gained			missense_variant							2
Bcor										missense_variant						stop_gained			2
Card11																	missense_variant	missense_variant	2
Chek2				missense_variant												missense_variant			2
Ctnnb1								missense_variant								missense_variant			2
Ect2l									missense_variant						splice_donor_variant&intron_variant				2
Erbb4									missense_variant		missense_variant								2
Fcgr2b					missense_variant											splice_acceptor_variant&intron_variant			2
Fgfr2			missense_variant															splice_acceptor_variant&intron_variant	2
Fgfr3																splice_acceptor_variant&intron_variant		missense_variant	2
Golga5			missense_variant		missense_variant														2
Gopc											stop_gained		missense_variant						2
Jak3		missense_variant															missense_variant		2
Myh11				missense_variant									missense_variant						2
Myo5a										missense_variant								missense_variant	2
Naca								missense_variant									missense_variant		2
Nras				missense_variant													missense_variant		2
Pde4dip							missense_variant								splice_donor_variant&intron_variant				2
Pms1		missense_variant														missense_variant			2
Ptpn13		missense_variant							missense_variant										2
Recql4			missense_variant									missense_variant							2
Setd2						missense_variant											stop_gained		2
Smarca4		missense_variant																missense_variant	2
Tcf7l2			missense_variant	missense_variant															2
Usp8			missense_variant						missense_variant										2
Wwtr1		missense_variant			missense_variant														2
Zbtb16			missense_variant													missense_variant			2
Zfp521		missense_variant															missense_variant		2
Ext2	missense_variant																		1
Fbxo11	missense_variant																		1
H2-Q6	missense_variant																		1
Kdm6a	missense_variant																		1
Ppfibp1	missense_variant																		1
Tshr	missense_variant																		1
Fubp1	splice_acceptor_variant&intron_variant																		1
Numa1	stop_gained																		1
Abi1						missense_variant													1
Abl1																	missense_variant		1
Apc															stop_gained				1
Arhgef12																stop_gained			1
Aspscr1											stop_gained								1
Atp2b3									missense_variant										1
Bcl2														missense_variant					1
Birc3												missense_variant							1
Brca1															missense_variant				1
Bub1b																missense_variant			1
Cacna1d																missense_variant			1
Cars						missense_variant													1
Cbfa2t3								missense_variant											1
Ccnd3			missense_variant																1
Cd79b																		missense_variant	1
Cdkn2a																		missense_variant	1
Clp1						missense_variant													1
Crebbp		missense_variant																	1
Crtc3																		missense_variant	1
Ctcf																		missense_variant	1
Ddx10									missense_variant										1
Dnm2			splice_acceptor_variant&intron_variant																1
Ebf1					missense_variant														1
Eml4																missense_variant			1
Erc1			missense_variant																1
Etv1															missense_variant				1
Ext1																missense_variant			1
Ezr														stop_gained					1
Fam46c							missense_variant												1
Fancg														missense_variant					1
Fgfr1									missense_variant										1
Flcn								missense_variant											1
Fnbp1										splice_acceptor_variant&intron_variant									1
Gna11						missense_variant													1
Gnas											missense_variant								1
Gpc3															missense_variant				1
Herpud1		missense_variant																	1
H2-Q4																	missense_variant		1
H2-D1										missense_variant									1
Hsp90aa1									missense_variant										1
Il2																missense_variant			1
Il6st		missense_variant																	1
Irf4																	missense_variant		1
Kat6a		missense_variant&splice_region_variant																	1
Kdm5a					missense_variant&splice_region_variant														1
Kdr															missense_variant				1
Kif5b										missense_variant									1
Lrig3		missense_variant																	1
Lztr1											frameshift_variant								1
Map3k13							missense_variant												1
Mdm4														missense_variant					1
Mllt10																	missense_variant		1
Mutyh													stop_gained						1
Myh9										missense_variant									1
Nckipsd															missense_variant				1
Ncoa4		missense_variant																	1
Ncor2												missense_variant							1
Nfib					missense_variant														1
Nt5c2			missense_variant&splice_region_variant																1
Ntrk3			splice_acceptor_variant&intron_variant																1
Nup214		missense_variant																	1
Nup98		stop_gained																	1
Pax7				missense_variant															1
Pdgfb			missense_variant																1
Pdgfra									missense_variant										1
Pik3ca									missense_variant										1
Plcg1						missense_variant													1
Pml																		missense_variant	1
Pparg									missense_variant										1
Ppp6c		missense_variant																	1
Prdm16															missense_variant				1
Prkaca								missense_variant											1
Pten											stop_gained								1
Ptpn11																		missense_variant	1
Ptprc			missense_variant																1
Ptprk		missense_variant&splice_region_variant																	1
Rad21			missense_variant																1
Ralgds																missense_variant			1
Rb1									frameshift_variant										1
Rnf213			missense_variant&splice_region_variant																1
Ros1											missense_variant								1
Rspo2		missense_variant																	1
Smarcd1							missense_variant												1
Smo													missense_variant						1
Sox2											missense_variant								1
Spen			missense_variant																1
Stil					splice_acceptor_variant&intron_variant														1
Tbx3				missense_variant															1
Tert									missense_variant										1
Tgfbr2		splice_acceptor_variant&intron_variant																	1
Trip11		missense_variant																	1
Tsc1									missense_variant										1
Was								missense_variant&splice_region_variant											1
Whsc1			missense_variant																1
Xpo1			missense_variant																1
Zfp384					missense_variant														1
Zrsr2			missense_variant																1
Sum:	14	29	29	11	14	9	8	13	19	10	11	7	9	4	13	26	10	13

## Sheet: All Mutated
Gene	S123_14_6	S131_14_9	S132_14_5	S153_14_2	S159_14_2	S159_14_8	S160_14_2	S176_14_2	S187_14_1	S189_14_2	S189_14_4	S400_15_2	S400_15_7	S401_15_2	S412_15_2	S416_15_2	S416_15_9	S422_15_2	Sum
Ttn	missense_variant	missense_variant	missense_variant	missense_variant	missense_variant	missense_variant	missense_variant	missense_variant	missense_variant	stop_gained	missense_variant	missense_variant	missense_variant	missense_variant	missense_variant	missense_variant		stop_gained	17
Dnah7c	missense_variant	missense_variant		missense_variant	missense_variant				splice_donor_variant&intron_variant								missense_variant	missense_variant	7
Muc5b	missense_variant	missense_variant	missense_variant						missense_variant			missense_variant	missense_variant	missense_variant					7
Neb		missense_variant	missense_variant				missense_variant		missense_variant&splice_region_variant	missense_variant						splice_acceptor_variant&intron_variant			6
Scn2a1		missense_variant	missense_variant	missense_variant			missense_variant		missense_variant		missense_variant								6
Lrp2		missense_variant	missense_variant		splice_donor_variant&intron_variant	missense_variant			missense_variant	missense_variant									6
Svep1		missense_variant			missense_variant		missense_variant		missense_variant						missense_variant	missense_variant			6
Pclo		missense_variant	missense_variant						missense_variant			missense_variant				missense_variant	missense_variant		6
Zan		missense_variant	missense_variant	missense_variant										missense_variant	splice_acceptor_variant&intron_variant		missense_variant		6
Col6a5		missense_variant	missense_variant			missense_variant	missense_variant				missense_variant	stop_gained							6
Adamts20			missense_variant			missense_variant	missense_variant							missense_variant		missense_variant		missense_variant	6
Spag17			missense_variant						missense_variant&splice_region_variant		missense_variant			missense_variant	missense_variant	missense_variant			6
Dnah7b	missense_variant	missense_variant	missense_variant		splice_donor_variant&intron_variant									missense_variant					5
Abca13	missense_variant	missense_variant							missense_variant		stop_gained			missense_variant					5
Myh4	missense_variant						missense_variant	missense_variant							missense_variant	missense_variant			5
Pcdha11	missense_variant								missense_variant					missense_variant		missense_variant		stop_gained	5
Myh8	missense_variant&splice_region_variant	missense_variant								missense_variant	missense_variant				missense_variant				5
Obscn	splice_acceptor_variant&intron_variant	missense_variant									missense_variant	stop_gained	missense_variant						5
Dst		missense_variant		missense_variant			missense_variant		missense_variant			missense_variant							5
Pcdh15		missense_variant								missense_variant		missense_variant					missense_variant&splice_region_variant	missense_variant	5
Pkd1l1		missense_variant	missense_variant	missense_variant						missense_variant				missense_variant					5
Nf1		missense_variant	missense_variant&splice_region_variant								splice_acceptor_variant&intron_variant		splice_acceptor_variant&intron_variant			stop_gained			5
Gm884		missense_variant	missense_variant			missense_variant								missense_variant		missense_variant			5
Scn8a		missense_variant		missense_variant	missense_variant					missense_variant					missense_variant				5
Pcdhb19		missense_variant	missense_variant										missense_variant			missense_variant	missense_variant		5
Col5a1		splice_acceptor_variant&intron_variant	missense_variant				splice_acceptor_variant&intron_variant									frameshift_variant	missense_variant		5
Tchh		missense_variant		missense_variant			missense_variant						missense_variant			missense_variant			5
Szt2		missense_variant			missense_variant				missense_variant	missense_variant						missense_variant			5
Dnah10		missense_variant	missense_variant			missense_variant								missense_variant			missense_variant		5
Sspo		missense_variant							missense_variant		missense_variant	missense_variant				missense_variant			5
Vmn2r59		missense_variant							frameshift_variant	missense_variant	missense_variant			stop_gained					5
Nav2		missense_variant	splice_acceptor_variant&intron_variant		missense_variant	missense_variant									missense_variant				5
Muc5ac		splice_acceptor_variant&intron_variant	missense_variant						missense_variant				missense_variant	missense_variant					5
Fat1		missense_variant			missense_variant		frameshift_variant						missense_variant					missense_variant	5
Atr		missense_variant		missense_variant						missense_variant	missense_variant					missense_variant			5
Aff2		missense_variant	splice_donor_variant&intron_variant				missense_variant		missense_variant		missense_variant								5
4931408C20Rik			missense_variant	missense_variant	missense_variant	missense_variant					missense_variant								5
Ank3			missense_variant		stop_gained			missense_variant							missense_variant			splice_acceptor_variant&intron_variant	5
Trp53			missense_variant	missense_variant			stop_gained					missense_variant				frameshift_variant			5
Mylk			missense_variant	splice_acceptor_variant&intron_variant			missense_variant				missense_variant					missense_variant			5
Scn9a			missense_variant	missense_variant					missense_variant					missense_variant		missense_variant			5
D430041D05Rik			missense_variant	missense_variant				missense_variant					missense_variant		missense_variant				5
Reln			missense_variant	missense_variant											missense_variant		stop_gained	missense_variant	5
Arhgap35			missense_variant		stop_gained			missense_variant				missense_variant		missense_variant					5
Hmcn1	missense_variant								missense_variant		missense_variant				missense_variant				4
Olfr385	missense_variant		missense_variant								missense_variant					missense_variant			4
Olfr397	missense_variant	missense_variant			missense_variant										missense_variant				4
Syne2	missense_variant	missense_variant									missense_variant						missense_variant		4
Slc4a7	missense_variant	missense_variant						missense_variant&splice_region_variant							stop_gained				4
Dnah8	missense_variant	missense_variant							missense_variant								stop_gained		4
Pcdha2	missense_variant													missense_variant		missense_variant	missense_variant		4
Abcc2	missense_variant	missense_variant			missense_variant									missense_variant					4
Chd6	missense_variant	missense_variant	missense_variant															stop_gained	4
4932438A13Rik	missense_variant		missense_variant							missense_variant							missense_variant		4
Kmt2c	missense_variant	missense_variant				missense_variant										stop_gained&splice_region_variant			4
Abca14	missense_variant		missense_variant								stop_gained					missense_variant			4
Csmd1	missense_variant				missense_variant&splice_region_variant			missense_variant							stop_gained				4
Gria4	missense_variant		missense_variant	missense_variant													splice_donor_variant&intron_variant		4
Ccnb3	missense_variant			missense_variant			missense_variant									missense_variant			4
Thoc2	missense_variant			stop_gained			missense_variant	missense_variant											4
Cadps	stop_gained								missense_variant		missense_variant					missense_variant			4
Cps1		missense_variant	stop_gained						missense_variant							missense_variant			4
Mroh2a		stop_gained				missense_variant										missense_variant		missense_variant&splice_region_variant	4
Cntnap5b		missense_variant	stop_gained														missense_variant	missense_variant	4
Brinp2		missense_variant	missense_variant						missense_variant							missense_variant			4
Myh1		missense_variant		missense_variant				missense_variant								missense_variant			4
Dnah17		missense_variant							missense_variant					missense_variant				missense_variant	4
Rad51ap2		missense_variant					missense_variant		missense_variant					missense_variant					4
Fam208b		missense_variant	missense_variant						missense_variant		missense_variant								4
Zfp458		missense_variant		missense_variant	missense_variant	missense_variant													4
Chrna2		missense_variant					missense_variant			missense_variant				missense_variant					4
Dnah5		splice_acceptor_variant&intron_variant			missense_variant					missense_variant					missense_variant				4
Shank3		missense_variant						missense_variant	missense_variant							missense_variant			4
Vmn2r109		missense_variant	stop_gained				missense_variant										missense_variant		4
H2-M10.1		missense_variant			missense_variant								missense_variant		missense_variant				4
Gm10093		stop_gained		missense_variant						missense_variant			missense_variant						4
Arap3		missense_variant					stop_gained				missense_variant						missense_variant		4
Nrap		splice_acceptor_variant&intron_variant									missense_variant						missense_variant	missense_variant	4
Fsip2		missense_variant	missense_variant			missense_variant	missense_variant												4
Flg2		missense_variant		missense_variant						missense_variant								missense_variant	4
Mdn1		missense_variant	missense_variant	missense_variant							missense_variant								4
Pappa		stop_gained	missense_variant							missense_variant						missense_variant&splice_region_variant			4
Cyp4a10		missense_variant	missense_variant			stop_gained					missense_variant								4
Gabrb1		stop_gained	stop_gained			missense_variant											missense_variant		4
Tmem132d		missense_variant	missense_variant				missense_variant				missense_variant								4
Flt1		missense_variant							missense_variant		missense_variant				missense_variant				4
Vmn1r27		missense_variant							missense_variant		start_lost			missense_variant					4
Prickle2		missense_variant	missense_variant	missense_variant									missense_variant						4
Mug1		missense_variant	missense_variant								missense_variant			missense_variant					4
Herc2		stop_gained			missense_variant				missense_variant			missense_variant							4
Palld		splice_donor_variant&intron_variant			missense_variant&splice_region_variant												missense_variant	missense_variant	4
Chd9		missense_variant									missense_variant	missense_variant				missense_variant			4
Fat3		missense_variant	missense_variant					missense_variant										missense_variant	4
Herc1		missense_variant					missense_variant			missense_variant				missense_variant					4
Tlr7		missense_variant	missense_variant								frameshift_variant				missense_variant				4
Adcy10			missense_variant				missense_variant		missense_variant	missense_variant									4
Sacs			missense_variant				missense_variant		missense_variant						missense_variant				4
Vmn2r98			missense_variant										missense_variant			stop_gained		missense_variant	4
Smc5			missense_variant&splice_region_variant	missense_variant			missense_variant				missense_variant								4
Olfr142			missense_variant				missense_variant							missense_variant	missense_variant				4
Capn3			stop_gained						missense_variant	missense_variant								splice_acceptor_variant&intron_variant	4
Tenm4			missense_variant		missense_variant						missense_variant		missense_variant						4
Tnrc6a			missense_variant	missense_variant							missense_variant							missense_variant	4
Dennd4a			missense_variant	missense_variant						missense_variant		missense_variant							4
Celsr3			missense_variant		missense_variant											missense_variant		missense_variant	4
Maats1				missense_variant	missense_variant				missense_variant		missense_variant								4
Aldh1l1				missense_variant								missense_variant	missense_variant	stop_gained					4
Son					missense_variant				missense_variant		missense_variant						missense_variant		4
Fat4					missense_variant			missense_variant	missense_variant							missense_variant			4
Kras						missense_variant	missense_variant	missense_variant		missense_variant									4
Myh7							missense_variant	stop_gained				missense_variant						splice_donor_variant&intron_variant	4
Myom2							missense_variant				missense_variant			missense_variant			missense_variant		4
Dync1h1								missense_variant			missense_variant			missense_variant	missense_variant				4
C1s2									missense_variant		missense_variant	missense_variant				missense_variant			4
Vmn2r19	frameshift_variant	missense_variant							missense_variant										3
Vmn2r82	missense_variant	stop_gained												missense_variant					3
Atp8b3	missense_variant														missense_variant	missense_variant			3
Myh2	missense_variant	missense_variant								missense_variant									3
Olfr389	missense_variant	missense_variant		stop_gained															3
Olfr393	missense_variant	missense_variant							missense_variant										3
Naip1	missense_variant									missense_variant		missense_variant							3
Ercc6	missense_variant											missense_variant						missense_variant	3
Prkdc	missense_variant	missense_variant														missense_variant&splice_region_variant			3
Muc4	missense_variant		missense_variant											missense_variant					3
Kalrn	missense_variant														missense_variant		missense_variant		3
Vmn2r117	missense_variant								missense_variant									missense_variant	3
Olfr119	missense_variant	missense_variant									missense_variant								3
Birc6	missense_variant					missense_variant					missense_variant								3
Pcdha1	missense_variant	missense_variant								missense_variant									3
Pcdha4	missense_variant								missense_variant					stop_gained					3
Pcdhb3	missense_variant															missense_variant		missense_variant	3
Gbf1	missense_variant	missense_variant																missense_variant	3
Xirp2	missense_variant	missense_variant											missense_variant						3
Olfr1247	missense_variant	missense_variant	missense_variant																3
Olfr1253	missense_variant	missense_variant						frameshift_variant											3
Topors	missense_variant								missense_variant			missense_variant							3
Vmn2r11	missense_variant	missense_variant								missense_variant									3
Grid2	missense_variant			missense_variant														missense_variant	3
Dysf	missense_variant	missense_variant			stop_gained														3
Vmn1r83	missense_variant	missense_variant											missense_variant						3
Vmn2r60	missense_variant											missense_variant			missense_variant				3
Olfr293	missense_variant	missense_variant															missense_variant		3
Olfr488	missense_variant		missense_variant															missense_variant	3
Whsc1l1	missense_variant				missense_variant											stop_gained			3
Cc2d1a	missense_variant										missense_variant	missense_variant							3
Nrk	missense_variant		splice_donor_variant&intron_variant	missense_variant															3
Catsperg1	splice_acceptor_variant&intron_variant		missense_variant					missense_variant											3
Olfr1413	stop_gained									missense_variant			missense_variant						3
Gm5346	stop_gained	missense_variant								missense_variant									3
Csnk2a2	stop_gained&splice_region_variant										missense_variant							missense_variant	3
Dnah7a		missense_variant							splice_acceptor_variant&intron_variant	missense_variant									3
Olfr12		missense_variant	missense_variant						missense_variant										3
Fmo9		missense_variant	missense_variant													missense_variant			3
Ush2a		missense_variant		missense_variant							missense_variant								3
Jmjd1c		missense_variant							missense_variant		missense_variant								3
Vmn2r80		missense_variant								missense_variant							missense_variant		3
Mybpc1		frameshift_variant			missense_variant											missense_variant			3
Atp10b		missense_variant						missense_variant							missense_variant				3
Olfr1394		missense_variant			missense_variant							missense_variant							3
Olfr1385		missense_variant									missense_variant							missense_variant	3
Olfr1		missense_variant	missense_variant				missense_variant												3
Tex14		missense_variant									missense_variant							missense_variant	3
Kif2b		stop_gained	missense_variant										missense_variant						3
Klhl11		missense_variant	missense_variant															stop_gained	3
Gm1564		missense_variant			missense_variant												stop_gained		3
Akap6		missense_variant	missense_variant													missense_variant			3
Nin		missense_variant			missense_variant				missense_variant										3
Dicer1		missense_variant					missense_variant						stop_gained						3
Spata31		missense_variant									missense_variant				missense_variant				3
Adgrv1		missense_variant									missense_variant						missense_variant		3
Vcan		missense_variant									missense_variant						missense_variant		3
Naip5		missense_variant	missense_variant															missense_variant	3
Vmn2r89		missense_variant		missense_variant												missense_variant			3
Clu		missense_variant	missense_variant														missense_variant		3
Trio		splice_acceptor_variant&intron_variant	missense_variant										missense_variant						3
Usp7		missense_variant		missense_variant												splice_acceptor_variant&intron_variant			3
Robo1		missense_variant	missense_variant	missense_variant															3
Zfp54		missense_variant	missense_variant								missense_variant								3
Cyp4f37		missense_variant	missense_variant															missense_variant	3
Olfr129		stop_gained									missense_variant	missense_variant							3
Vav1		missense_variant											missense_variant					splice_acceptor_variant&intron_variant	3
Vmn2r120		frameshift_variant	missense_variant		stop_gained														3
Thada		missense_variant	missense_variant												missense_variant				3
Pcdhb11		stop_gained									missense_variant		missense_variant						3
Fbn2		missense_variant&splice_region_variant			missense_variant								missense_variant						3
Cep192		missense_variant&splice_region_variant							splice_acceptor_variant&intron_variant		missense_variant								3
Ahnak		missense_variant								missense_variant								missense_variant	3
Olfr1425		missense_variant											missense_variant					missense_variant	3
Olfr1477		missense_variant					missense_variant								missense_variant				3
Rif1		stop_gained	missense_variant						missense_variant										3
Pla2r1		missense_variant	missense_variant															missense_variant	3
Cobll1		missense_variant	missense_variant												missense_variant				3
Nostrin		missense_variant					missense_variant		missense_variant										3
Hao1		missense_variant						stop_gained							missense_variant				3
Bpifb9a		missense_variant		missense_variant												missense_variant			3
Plch1		stop_gained												missense_variant&splice_region_variant	missense_variant				3
Vmn2r1		missense_variant	missense_variant											missense_variant					3
Celsr2		missense_variant	missense_variant				missense_variant												3
Slc25a54		stop_gained					missense_variant&splice_region_variant									missense_variant			3
Col24a1		missense_variant	missense_variant									missense_variant							3
Col15a1		stop_gained&splice_region_variant		splice_acceptor_variant&intron_variant											missense_variant				3
Tgfbr1		missense_variant	stop_gained						missense_variant										3
Ptprd		stop_gained			stop_gained&splice_region_variant												missense_variant		3
Mtor		missense_variant	stop_gained													missense_variant			3
Cacna2d1		missense_variant		splice_acceptor_variant&intron_variant							splice_acceptor_variant&intron_variant								3
Gm10471		missense_variant				missense_variant										missense_variant			3
Lrrc8b		missense_variant	missense_variant						missense_variant										3
Sgsm1		missense_variant											missense_variant				missense_variant		3
Vmn2r18		missense_variant								missense_variant	missense_variant								3
Col1a2		missense_variant&splice_region_variant	splice_acceptor_variant&intron_variant						missense_variant										3
Ptprz1		missense_variant					missense_variant									missense_variant			3
Olfr457		stop_gained					missense_variant		missense_variant										3
Dnah6		missense_variant			missense_variant				splice_acceptor_variant&intron_variant										3
RP23-78P7.2		splice_acceptor_variant&intron_variant									missense_variant						stop_gained		3
Vmn2r27		missense_variant	missense_variant							missense_variant									3
Olfr628		missense_variant								missense_variant					missense_variant				3
Olfr709-ps1		missense_variant			missense_variant							missense_variant							3
Inpp5a		missense_variant	stop_gained					missense_variant											3
Adam24		missense_variant														missense_variant	missense_variant		3
Psd3		stop_gained	missense_variant									missense_variant							3
Ces2b		missense_variant										missense_variant					missense_variant		3
Sf3b3		missense_variant	missense_variant						stop_gained										3
Ankrd11		missense_variant	missense_variant								missense_variant								3
Tecta		stop_gained	missense_variant								missense_variant								3
Gm7293		missense_variant	missense_variant								missense_variant								3
Cd109		missense_variant	missense_variant				missense_variant												3
Snx14		missense_variant									missense_variant							missense_variant	3
Rnf123		missense_variant												missense_variant				missense_variant&splice_region_variant	3
Fbxw20		missense_variant						missense_variant				missense_variant							3
Trank1		stop_gained												missense_variant				missense_variant	3
Scn11a		missense_variant					missense_variant											stop_gained	3
Slc6a14		missense_variant	missense_variant&splice_region_variant								splice_donor_variant&intron_variant								3
Mtap7d3		missense_variant														missense_variant	missense_variant		3
Dmd		missense_variant									missense_variant							missense_variant	3
Zfx		missense_variant									stop_gained						stop_gained		3
Med12		missense_variant	missense_variant													missense_variant			3
Fnd3c2		stop_gained									missense_variant					missense_variant			3
Tex16		missense_variant					missense_variant				missense_variant								3
Nxf7		missense_variant									missense_variant				missense_variant				3
Nhs		missense_variant	missense_variant															missense_variant	3
Epb4.1l2			missense_variant		stop_gained							stop_gained							3
Anks1b			stop_gained		stop_gained						stop_gained								3
Ptprb			missense_variant										missense_variant			missense_variant			3
Rab3ip			missense_variant&splice_region_variant		missense_variant										missense_variant				3
Olfr224			missense_variant						missense_variant						missense_variant				3
Krtap9-5			missense_variant					missense_variant						stop_gained					3
Greb1			missense_variant						missense_variant						missense_variant				3
Hecw1			missense_variant				missense_variant									stop_gained			3
Flnb			frameshift_variant											stop_gained				missense_variant	3
Atxn7			missense_variant					missense_variant									missense_variant		3
Olfr31			missense_variant	missense_variant							missense_variant								3
Nr1i2			missense_variant							missense_variant						missense_variant			3
C4b			splice_acceptor_variant&intron_variant												missense_variant	missense_variant			3
Ccdc87			missense_variant										missense_variant					stop_gained	3
Hc			missense_variant		missense_variant				stop_gained										3
Nup160			missense_variant												missense_variant	missense_variant			3
Stard9			stop_gained						stop_gained						missense_variant				3
Fbn1			missense_variant								missense_variant		missense_variant						3
Frem2			missense_variant										missense_variant					frameshift_variant	3
Fcrl5			missense_variant								missense_variant							missense_variant	3
Notch2			missense_variant					missense_variant							missense_variant				3
Chd7			missense_variant		missense_variant			missense_variant											3
C87499			missense_variant						missense_variant		missense_variant								3
Gm13084			missense_variant		missense_variant	missense_variant													3
RP23-56M18.6			stop_gained				missense_variant	missense_variant											3
Tecrl			missense_variant						missense_variant	missense_variant									3
Fras1			missense_variant	missense_variant			missense_variant												3
Itpr2			missense_variant		missense_variant												missense_variant		3
Adam12			missense_variant	splice_acceptor_variant&intron_variant					stop_gained										3
Adam39			missense_variant		missense_variant					stop_gained									3
Tenm3			missense_variant			missense_variant												missense_variant	3
Slc12a3			missense_variant	missense_variant									missense_variant						3
Kmt2a			missense_variant	missense_variant														stop_gained	3
Vps13c			stop_gained						missense_variant						missense_variant				3
Xrn1			missense_variant				stop_gained		missense_variant										3
Dock3			missense_variant								missense_variant						missense_variant		3
Golga4			missense_variant													missense_variant	missense_variant		3
Tenm1			missense_variant								missense_variant			missense_variant					3
Plxna3			missense_variant						missense_variant		missense_variant								3
Taar8a				missense_variant							missense_variant				missense_variant				3
Avil				frameshift_variant								missense_variant				missense_variant			3
Fam179a				stop_gained		missense_variant									missense_variant				3
Spink5				missense_variant			missense_variant							splice_donor_variant&intron_variant					3
Tln1				missense_variant							missense_variant					missense_variant			3
Slc34a2				missense_variant											missense_variant	missense_variant			3
Lrrc66				splice_donor_variant&intron_variant			missense_variant											missense_variant	3
Grin2b				stop_gained			missense_variant								missense_variant				3
Hras				stop_gained					missense_variant						missense_variant				3
Hydin				missense_variant&splice_region_variant	missense_variant							missense_variant							3
Col7a1				missense_variant													missense_variant	stop_gained	3
4930415L06Rik				missense_variant			missense_variant										missense_variant		3
Fn1					missense_variant												missense_variant	missense_variant	3
Gm4788					missense_variant		stop_gained				splice_donor_variant&intron_variant								3
Uhrf1bp1l					missense_variant									missense_variant	missense_variant				3
Slfn5					missense_variant								missense_variant				missense_variant		3
Ap2b1					splice_acceptor_variant&intron_variant				missense_variant						stop_gained				3
Zfyve26					stop_gained		missense_variant	stop_gained											3
Serpina1d					missense_variant	missense_variant					splice_donor_variant&intron_variant								3
Hivep1					missense_variant								missense_variant		missense_variant				3
Pkdrej					missense_variant							missense_variant		missense_variant					3
Kmt2d					missense_variant			missense_variant				missense_variant							3
Tnxb					missense_variant				missense_variant	missense_variant									3
Ly75					missense_variant						missense_variant							stop_gained	3
Ubox5					missense_variant			missense_variant										missense_variant	3
Adgrd1					missense_variant			missense_variant&splice_region_variant									missense_variant		3
Frmd4b					missense_variant	missense_variant										missense_variant			3
Clec4g					missense_variant	missense_variant&splice_region_variant									splice_donor_variant&intron_variant				3
Arhgef10					missense_variant&splice_region_variant				missense_variant									missense_variant	3
Zfhx3					missense_variant					missense_variant		missense_variant							3
9530053A07Rik						missense_variant			stop_gained							missense_variant			3
Col6a4						missense_variant		missense_variant								missense_variant			3
Kif1a							missense_variant					missense_variant					missense_variant		3
Rdh19							missense_variant				missense_variant							missense_variant	3
Abca8a							missense_variant							missense_variant		missense_variant			3
Pik3cg							missense_variant							missense_variant	missense_variant				3
Oprm1								missense_variant			missense_variant				missense_variant				3
Cdh23								missense_variant	missense_variant			missense_variant							3
Zfyve1								missense_variant		missense_variant						missense_variant			3
Gprin1								missense_variant								missense_variant		missense_variant	3
Abcc4								missense_variant				stop_gained&splice_region_variant					missense_variant		3
Smok2b								missense_variant		missense_variant	missense_variant								3
Ubr3								missense_variant	missense_variant						missense_variant				3
Abcb4								missense_variant						missense_variant		missense_variant			3
Rbm33								missense_variant&splice_region_variant	missense_variant									missense_variant	3
Oas2								missense_variant							missense_variant			missense_variant	3
Brca2								missense_variant	missense_variant							missense_variant			3
Mrgpra6								missense_variant		missense_variant	missense_variant								3
Foxl2								missense_variant					missense_variant		stop_gained				3
Ftcd									missense_variant			missense_variant						missense_variant	3
Mtr									missense_variant		missense_variant			stop_gained					3
Ttc37									missense_variant&splice_region_variant							missense_variant		missense_variant	3
Dnah1									missense_variant					missense_variant				splice_donor_variant&intron_variant	3
Gsdmc									splice_donor_variant&intron_variant	missense_variant	missense_variant								3
Adgrb1									missense_variant		missense_variant	missense_variant							3
Urb1									missense_variant			missense_variant			missense_variant				3
Cntln									missense_variant					missense_variant	missense_variant				3
Hspg2									splice_acceptor_variant&intron_variant						splice_acceptor_variant&intron_variant	missense_variant			3
Mycbp2										stop_gained	missense_variant					missense_variant			3
Actn3										missense_variant	missense_variant	missense_variant							3
Pde4b										missense_variant				missense_variant				missense_variant	3
Vmn2r10										missense_variant					missense_variant		missense_variant		3
Dnah2											missense_variant	missense_variant	missense_variant						3
Myo15b											missense_variant					missense_variant		missense_variant	3
Smchd1											stop_gained		missense_variant	missense_variant					3
Ppp1r26											missense_variant				missense_variant	missense_variant			3
Duox2											missense_variant					splice_acceptor_variant&intron_variant	missense_variant		3
Ralgapb											missense_variant				missense_variant	missense_variant			3
Loxhd1												missense_variant				missense_variant		missense_variant	3
Ints8													missense_variant				missense_variant&splice_region_variant	missense_variant	3
Ryr2														missense_variant			stop_gained&splice_region_variant	missense_variant	3
Hmcn2															missense_variant	missense_variant		missense_variant	3
C77370															missense_variant	missense_variant	missense_variant		3
Olfr1013	frameshift_variant									missense_variant									2
Peg3	frameshift_variant			missense_variant															2
Ugt1a8	missense_variant	missense_variant																	2
Clasp1	missense_variant												stop_gained						2
Aspm	missense_variant						missense_variant												2
Cfh	missense_variant		missense_variant																2
Astn1	missense_variant										missense_variant								2
H60b	missense_variant								missense_variant										2
Slc22a16	missense_variant												missense_variant						2
Lilr4b	missense_variant	missense_variant																	2
Ctnna3	missense_variant									missense_variant									2
Stab2	missense_variant		missense_variant																2
Itga7	missense_variant											missense_variant							2
Nlrp1a	missense_variant													missense_variant					2
Olfr376	missense_variant					missense_variant													2
Olfr381	missense_variant									missense_variant									2
Olfr401	missense_variant		missense_variant																2
Prpf8	missense_variant					missense_variant													2
Krt33b	missense_variant							missense_variant											2
Kcnh6	missense_variant					missense_variant													2
Scn4a	missense_variant					missense_variant													2
Cpsf3	missense_variant	missense_variant																	2
Nek9	missense_variant		missense_variant																2
Ighv1-12	missense_variant									missense_variant									2
Catsper3	missense_variant													missense_variant					2
Ogdhl	missense_variant		missense_variant																2
Ccser2	missense_variant		stop_gained																2
Zc3h7a	missense_variant			missense_variant															2
Vmn2r97	missense_variant	missense_variant																	2
Vmn2r103	missense_variant			missense_variant															2
Vmn2r105	missense_variant	missense_variant																	2
Cacna1h	missense_variant																missense_variant		2
Olfr111	missense_variant		missense_variant																2
Dsg1c	missense_variant	missense_variant																	2
Pcdhga8	missense_variant													missense_variant					2
Prelid2	missense_variant										missense_variant								2
Tcerg1	missense_variant	missense_variant																	2
St8sia3	missense_variant										missense_variant								2
Setbp1	missense_variant															missense_variant			2
Scd4	missense_variant									missense_variant									2
Dclre1a	missense_variant		missense_variant																2
Lrp1b	missense_variant		missense_variant																2
Arhgap15	missense_variant	missense_variant																	2
Rapgef4	missense_variant										missense_variant								2
Olfr1042	missense_variant							missense_variant											2
Olfr1113	missense_variant															missense_variant			2
Olfr1168	missense_variant	stop_gained																	2
Ptprt	missense_variant	missense_variant&splice_region_variant																	2
Slc13a3	missense_variant					splice_acceptor_variant&intron_variant													2
Myt1	missense_variant		missense_variant																2
Supt20	missense_variant	splice_acceptor_variant&intron_variant																	2
Mme	missense_variant									missense_variant									2
Fstl5	missense_variant								missense_variant										2
Fbxw7	missense_variant					splice_acceptor_variant&intron_variant													2
1700006A11Rik	missense_variant		missense_variant																2
Zfp292	missense_variant	missense_variant																	2
Mpdz	missense_variant		missense_variant																2
Ift74	missense_variant	stop_gained																	2
Tek	missense_variant															missense_variant			2
C8b	missense_variant										missense_variant								2
Eps15	missense_variant										missense_variant								2
Cdc20	missense_variant												missense_variant						2
Gm13154	missense_variant				missense_variant														2
Grm3	missense_variant														missense_variant				2
Ppargc1a	missense_variant	missense_variant																	2
Mphosph9	missense_variant																	missense_variant	2
Cyp3a57	missense_variant														missense_variant				2
Cyp3a11	missense_variant	missense_variant																	2
Cadps2	missense_variant		missense_variant																2
Vmn1r8	missense_variant	stop_gained																	2
Exoc6b	missense_variant																	frameshift_variant	2
Mug2	missense_variant		missense_variant																2
Vmn2r24	missense_variant															missense_variant			2
Vmn2r25	missense_variant													missense_variant					2
Tarm1	missense_variant				missense_variant														2
Vmn2r50	missense_variant										missense_variant								2
Vmn2r52	missense_variant		missense_variant																2
Sult2a5	missense_variant		missense_variant																2
Chd2	missense_variant											missense_variant							2
Arnt2	missense_variant															missense_variant			2
Vmn2r66	missense_variant	missense_variant																	2
Pcf11	missense_variant														missense_variant				2
Arap1	missense_variant		missense_variant																2
Olfr544	missense_variant															missense_variant			2
Olfr598	missense_variant	missense_variant																	2
Olfr606	missense_variant																	missense_variant	2
Olfr713	missense_variant									stop_gained									2
Olfr491	missense_variant		missense_variant																2
Olfr53	missense_variant		missense_variant																2
Pmfbp1	missense_variant										missense_variant&splice_region_variant								2
Glb1l2	missense_variant				missense_variant														2
Olfr147	missense_variant	missense_variant																	2
Slc9a9	missense_variant					missense_variant													2
Stag2	missense_variant	missense_variant																	2
Cdr1	missense_variant	missense_variant																	2
Slitrk2	missense_variant		missense_variant																2
Gpr50	missense_variant														missense_variant				2
Abcb7	missense_variant										missense_variant								2
Fndc3c1	missense_variant					missense_variant													2
Diap2	missense_variant	missense_variant																	2
Adgrg2	missense_variant																missense_variant&splice_region_variant		2
Soat1	missense_variant&splice_region_variant		stop_gained																2
Efemp1	splice_acceptor_variant&intron_variant								missense_variant										2
Tmprss5	splice_acceptor_variant&intron_variant					missense_variant													2
Snx31	splice_donor_variant&intron_variant																splice_donor_variant&intron_variant		2
Ccdc36	splice_donor_variant&intron_variant							missense_variant											2
4930444P10Rik	stop_gained															stop_gained			2
Vmn2r86	stop_gained																missense_variant		2
Adcy2	stop_gained	missense_variant																	2
Fpr-rs6	stop_gained										stop_gained								2
Afg3l2	stop_gained		missense_variant																2
Ms4a13	stop_gained		missense_variant																2
Gad1	stop_gained															missense_variant			2
Sstr4	stop_gained												missense_variant						2
AI481877	stop_gained		missense_variant																2
Gm13083	stop_gained													missense_variant					2
Dpp6	stop_gained	frameshift_variant																	2
Vmn2r23	stop_gained										missense_variant								2
Ufsp2	stop_gained									missense_variant									2
Sgk3		stop_gained														missense_variant			2
Gm597		missense_variant																missense_variant	2
Tmem131		missense_variant&splice_region_variant											missense_variant						2
Stat4		missense_variant		missense_variant															2
Pms1		missense_variant														missense_variant			2
Ccdc150		missense_variant														missense_variant			2
Satb2		missense_variant														missense_variant			2
Clk1		missense_variant							missense_variant										2
Cyp20a1		missense_variant											missense_variant						2
Dock10		missense_variant	missense_variant																2
Psmd1		splice_acceptor_variant&intron_variant														missense_variant			2
Nmur1		missense_variant&splice_region_variant							missense_variant										2
Ddx18		missense_variant								missense_variant									2
Pm20d1		missense_variant&splice_region_variant																stop_gained	2
Pappa2		missense_variant							missense_variant										2
Tlr5		missense_variant									missense_variant								2
Fam71a		missense_variant				missense_variant													2
Hivep2		missense_variant											missense_variant						2
Eya4		missense_variant			missense_variant														2
Vnn3		missense_variant									missense_variant								2
Enpp3		missense_variant							missense_variant										2
Amd1		missense_variant								missense_variant&splice_region_variant									2
Ccdc162		missense_variant	missense_variant																2
Gcc2		stop_gained														missense_variant			2
Gm4799		missense_variant														missense_variant			2
Cfap54		missense_variant	missense_variant																2
Olfr775		missense_variant									missense_variant								2
Olfr802		missense_variant									missense_variant								2
Olfr818		missense_variant			missense_variant														2
Olfr826		missense_variant																missense_variant	2
Wdpcp		missense_variant													missense_variant				2
Gm12185		missense_variant			missense_variant														2
Olfr1380		missense_variant									missense_variant								2
Olfr1377		missense_variant					missense_variant												2
Rapgef6		missense_variant					missense_variant												2
Fbxo39		missense_variant						missense_variant											2
Trpv3		missense_variant																stop_gained	2
Olfr23		missense_variant	missense_variant																2
Olfr406		missense_variant													missense_variant				2
Utp6		missense_variant			missense_variant														2
Slfn8		missense_variant	missense_variant																2
Gm11564		missense_variant														missense_variant			2
Lrrc37a		stop_gained					missense_variant&splice_region_variant												2
Mrc2		missense_variant										missense_variant							2
Bptf		missense_variant	missense_variant																2
Helz		missense_variant															missense_variant		2
Wdr35		missense_variant		missense_variant															2
Nt5c1b		missense_variant					missense_variant												2
Ddx1		splice_acceptor_variant&intron_variant				missense_variant													2
Hectd1		stop_gained										missense_variant							2
Ralgapa1		missense_variant														missense_variant			2
Mis18bp1		missense_variant	missense_variant																2
4930447C04Rik		splice_acceptor_variant&intron_variant															missense_variant		2
Rbm25		missense_variant													missense_variant				2
Ttll5		missense_variant															missense_variant		2
Lgmn		missense_variant			missense_variant														2
Serpina3f		missense_variant									missense_variant								2
Gm6768		missense_variant	missense_variant																2
Hist1h2bp		missense_variant											missense_variant						2
Vmn1r192		missense_variant	stop_gained																2
Vmn1r200		stop_gained				missense_variant													2
Vmn1r210		missense_variant	missense_variant																2
Vmn1r212		missense_variant													stop_gained				2
Vmn1r215		missense_variant									missense_variant								2
Btn1a1		missense_variant							missense_variant										2
Cap2		missense_variant&splice_region_variant						missense_variant											2
Nol8		missense_variant						missense_variant											2
Nfil3		missense_variant			missense_variant														2
Rasgrf2		missense_variant			missense_variant														2
Arhgef28		missense_variant														missense_variant			2
Nek10		stop_gained															missense_variant		2
Nid2		missense_variant	missense_variant																2
1700112E06Rik		missense_variant					missense_variant												2
Opn4		missense_variant														missense_variant			2
Ddhd1		missense_variant	missense_variant																2
Ktn1		missense_variant									missense_variant								2
Olfr741		missense_variant															missense_variant		2
Vmn2r88		missense_variant	missense_variant																2
Trav3-3		missense_variant					missense_variant												2
Homez		missense_variant	stop_gained																2
Mcpt9		missense_variant												missense_variant					2
Adam28		splice_acceptor_variant&intron_variant	missense_variant																2
Tnfsf11		missense_variant														missense_variant			2
Gpc6		missense_variant									splice_acceptor_variant&intron_variant								2
Lmbrd2		missense_variant									missense_variant								2
2006-03-01		missense_variant	missense_variant																2
Tbc1d31		missense_variant							missense_variant										2
Gsdmc4		missense_variant	missense_variant																2
Kcnq3		frameshift_variant				missense_variant													2
Cacng2		missense_variant	missense_variant																2
Cyp2d11		missense_variant						missense_variant											2
Cyp2d12		missense_variant											missense_variant						2
Cyp2d40		missense_variant	missense_variant																2
Lrrk2		missense_variant									splice_donor_variant&intron_variant								2
Krt74		missense_variant									missense_variant								2
Ccdc116		missense_variant										missense_variant							2
Liph		missense_variant						stop_gained											2
Rtp1		missense_variant														missense_variant			2
Olfr203		missense_variant	missense_variant																2
Mx1		missense_variant	missense_variant																2
Scaf8		missense_variant			missense_variant														2
Fpr2		missense_variant					missense_variant												2
Vmn2r94		missense_variant	missense_variant																2
Vmn2r93		missense_variant														missense_variant			2
Vmn2r101		missense_variant								missense_variant									2
Vmn2r102		stop_gained												missense_variant					2
Vmn2r108		missense_variant									missense_variant								2
Vmn2r110		missense_variant								missense_variant									2
Cramp1l		missense_variant								missense_variant									2
BC051142		missense_variant								splice_acceptor_variant&intron_variant									2
Prrc2a		missense_variant										missense_variant							2
H2-M10.6		missense_variant	missense_variant																2
Olfr115		missense_variant									missense_variant								2
Tdrd6		missense_variant											stop_gained						2
Runx2		missense_variant											missense_variant						2
Klc4		missense_variant	missense_variant&splice_region_variant																2
Adgre4		missense_variant								missense_variant									2
Rpl7a-ps5		missense_variant	missense_variant																2
Zfp438		stop_gained										missense_variant							2
Cetn1		missense_variant										missense_variant							2
Esco1		missense_variant			missense_variant														2
Zfp521		missense_variant															missense_variant		2
Chst9		missense_variant	missense_variant																2
Dsg1b		missense_variant	missense_variant																2
Mep1b		missense_variant				stop_gained&splice_region_variant													2
Iws1		missense_variant			missense_variant														2
Hars		stop_gained		missense_variant															2
Pcdha8		missense_variant											missense_variant						2
Pcdha12		missense_variant											missense_variant						2
Pcdhac1		missense_variant												stop_gained					2
Pcdhb14		missense_variant									missense_variant								2
Pcdhb17		missense_variant			missense_variant														2
Pcdhb21		missense_variant																missense_variant	2
Pcdhgb5		missense_variant																missense_variant	2
Rnf14		missense_variant													stop_gained				2
Trim36		stop_gained							missense_variant										2
Aldh7a1		missense_variant																missense_variant	2
Afap1l1		missense_variant								stop_gained									2
Adrb2		missense_variant																missense_variant	2
Mc4r		stop_lost											missense_variant						2
Zfp516		missense_variant										missense_variant							2
Ms4a4c		missense_variant			missense_variant														2
Olfr235		missense_variant												missense_variant					2
Olfr1434		frameshift_variant									missense_variant								2
Dmrt2		missense_variant																missense_variant	2
Pde6c		missense_variant																missense_variant	2
Scd3		missense_variant	missense_variant																2
As3mt		missense_variant&splice_region_variant		missense_variant															2
Rsu1		missense_variant													missense_variant				2
Armc3		missense_variant						missense_variant											2
Obp2a		missense_variant									missense_variant								2
Setx		missense_variant										missense_variant							2
Ttll11		stop_gained											missense_variant						2
Olfr345		missense_variant								missense_variant									2
Olfr346		stop_gained	missense_variant																2
Olfr358		missense_variant						missense_variant											2
Scai		missense_variant	stop_gained																2
Acvr2a		missense_variant							missense_variant										2
Fmnl2		missense_variant												missense_variant					2
Ccdc148		missense_variant	missense_variant																2
Dpp4		missense_variant&splice_region_variant					stop_gained												2
Olfr995		stop_gained							missense_variant										2
Olfr996		missense_variant													missense_variant				2
Olfr1093		missense_variant								missense_variant									2
Olfr1163		missense_variant	missense_variant																2
Olfr1186		missense_variant		missense_variant															2
Olfr1199		missense_variant								missense_variant									2
Olfr1216		missense_variant	missense_variant																2
Olfr1255		missense_variant									missense_variant								2
Olfr1263		stop_gained																missense_variant	2
Muc15		missense_variant					missense_variant												2
Olfr1277		missense_variant					missense_variant												2
Olfr1285		missense_variant														stop_gained			2
Olfr1286		frameshift_variant								missense_variant									2
Olfr1299		missense_variant											missense_variant						2
Map1a		missense_variant&splice_region_variant	missense_variant																2
Strc		missense_variant													missense_variant&splice_region_variant				2
Mageb3		missense_variant										missense_variant							2
Patl2		missense_variant															missense_variant		2
Atrn		missense_variant														missense_variant			2
Zfp334		missense_variant											missense_variant						2
Ptpn1		missense_variant							stop_gained										2
Sall4		missense_variant														missense_variant			2
Uckl1		missense_variant		stop_gained															2
Gm14496		missense_variant					missense_variant												2
Pex2		missense_variant																missense_variant	2
Slc7a12		missense_variant												splice_acceptor_variant&intron_variant					2
Cp		stop_gained									missense_variant								2
Larp1b		missense_variant	missense_variant																2
Wwtr1		missense_variant			missense_variant														2
Vmn2r3		missense_variant	missense_variant&splice_region_variant																2
Rps3a1		stop_gained											missense_variant						2
Lrba		missense_variant							missense_variant										2
Hsd3b6		frameshift_variant										missense_variant							2
Hsd3b1		missense_variant									missense_variant								2
Igsf3		missense_variant	stop_gained																2
Arhgap29		missense_variant						missense_variant											2
Pde5a		frameshift_variant	missense_variant																2
Usp53		missense_variant																missense_variant	2
Adh1		missense_variant												missense_variant					2
Clca4a		missense_variant	missense_variant																2
Tnni3k		missense_variant	missense_variant																2
Usp45		missense_variant														missense_variant			2
Casp8ap2		missense_variant&splice_region_variant		frameshift_variant															2
Tstd2		missense_variant		missense_variant															2
Epb4.1l4b		splice_acceptor_variant&intron_variant	missense_variant																2
4933430I17Rik		stop_gained															stop_gained		2
Zfp618		missense_variant							missense_variant										2
Whrn		stop_gained									missense_variant								2
Cyp2j5		missense_variant	missense_variant&splice_region_variant																2
Inadl		splice_acceptor_variant&intron_variant	missense_variant																2
Gm12789		missense_variant	missense_variant																2
Dab1		missense_variant							missense_variant										2
Skint8		missense_variant													missense_variant				2
Trit1		missense_variant																missense_variant	2
Gm13225		missense_variant												missense_variant					2
Adam22		missense_variant					missense_variant												2
Pisd		missense_variant											missense_variant						2
D5Ertd579e		missense_variant					missense_variant												2
Limch1		stop_gained&splice_region_variant	stop_gained&splice_region_variant																2
Alb		missense_variant														missense_variant			2
Ptpn13		missense_variant							missense_variant										2
Dspp		missense_variant	missense_variant																2
BC005561		frameshift_variant									missense_variant								2
Gbp6		missense_variant												splice_acceptor_variant&intron_variant					2
Vmn2r9		missense_variant	missense_variant																2
Vmn2r12		missense_variant																frameshift_variant	2
Cit		missense_variant									missense_variant								2
Fbxw8		missense_variant	missense_variant&splice_region_variant																2
Adam1a		missense_variant															missense_variant		2
Atxn2		missense_variant									missense_variant								2
Pptc7		missense_variant									missense_variant								2
Sdk1		missense_variant						missense_variant											2
1700018F24Rik		missense_variant		missense_variant															2
Cftr		missense_variant	missense_variant																2
Clec2l		missense_variant																missense_variant	2
Olfr456		missense_variant									frameshift_variant								2
Adcyap1r1		missense_variant														missense_variant			2
Vmn1r7		missense_variant	missense_variant																2
Igkv4-57		missense_variant															missense_variant		2
Reg3b		stop_gained												missense_variant					2
Vmn1r42		missense_variant													missense_variant				2
2008-03-01		missense_variant&splice_region_variant														missense_variant			2
Wnk1		missense_variant							missense_variant										2
A2m		missense_variant									missense_variant								2
Klra5		missense_variant															missense_variant		2
Ptprh		missense_variant	missense_variant																2
Fam71e2		missense_variant	missense_variant																2
Nlrp2		missense_variant														missense_variant			2
Usp29		missense_variant	missense_variant																2
Psg28		missense_variant													missense_variant				2
Vmn1r91		stop_gained													missense_variant				2
Vmn1r125		missense_variant							missense_variant										2
Vmn1r127		missense_variant	missense_variant																2
Vmn1r151		missense_variant														stop_gained			2
Nlrp4e		missense_variant									stop_gained								2
Cd177		missense_variant									missense_variant								2
Nlrp4a		missense_variant	missense_variant																2
C030039L03Rik		frameshift_variant		missense_variant															2
Klk1b21		missense_variant	missense_variant																2
Klk1		stop_gained																missense_variant	2
Otog		missense_variant														missense_variant			2
Siglech		missense_variant													missense_variant				2
Tarsl2		missense_variant				stop_gained													2
Vmn2r67		missense_variant									missense_variant								2
Vmn2r79		missense_variant	missense_variant																2
Grm5		missense_variant														missense_variant			2
Fzd4		missense_variant										missense_variant							2
Olfr582		missense_variant														stop_gained			2
Olfr600		missense_variant							missense_variant										2
Olfr620		missense_variant									missense_variant								2
Olfr643		missense_variant														missense_variant			2
Olfr472		missense_variant								stop_gained									2
Olfr473		missense_variant	missense_variant																2
Olfr490		missense_variant		missense_variant															2
Pde3b		stop_gained												missense_variant					2
Gp2		missense_variant	missense_variant																2
Acsm1		stop_gained					missense_variant												2
Abca15		missense_variant									missense_variant								2
Dhx32		missense_variant	missense_variant																2
Ank1		missense_variant	splice_acceptor_variant&intron_variant																2
Kcnu1		missense_variant					stop_gained												2
Adam25		missense_variant													missense_variant				2
Ccdc110		missense_variant								missense_variant									2
Anxa10		missense_variant			missense_variant														2
Npy5r		missense_variant		missense_variant															2
Jak3		missense_variant															missense_variant		2
Zfp827		splice_acceptor_variant&intron_variant							missense_variant										2
Frem3		missense_variant							missense_variant										2
Farsa		stop_gained							missense_variant										2
Adamts18		missense_variant																stop_gained	2
Piezo1		missense_variant										stop_gained							2
Pgbd5		missense_variant				missense_variant													2
Pcnxl2		missense_variant														missense_variant			2
Mtmr2		missense_variant&splice_region_variant	missense_variant																2
Smarca4		missense_variant																missense_variant	2
Kcnj1		missense_variant													missense_variant				2
Olfr884		missense_variant											missense_variant						2
Olfr898		frameshift_variant								missense_variant									2
Olfr250		missense_variant																missense_variant	2
Olfr945		missense_variant									missense_variant								2
Olfr961		missense_variant						missense_variant											2
Cyp1a2		missense_variant					missense_variant												2
Phip		missense_variant	missense_variant																2
Ibtk		missense_variant			missense_variant														2
Snap91		missense_variant														missense_variant			2
U2surp		missense_variant	missense_variant																2
Atp1b3		missense_variant	stop_gained																2
Tmem108		missense_variant		stop_gained															2
Dnajc13		missense_variant																missense_variant	2
Iqcf1		splice_donor_variant&intron_variant																missense_variant	2
Fbxw13		missense_variant								missense_variant									2
Fbxw16		missense_variant											missense_variant						2
Fbxw15		missense_variant												missense_variant					2
Scn10a		missense_variant													missense_variant				2
Gm3763		missense_variant					missense_variant												2
Dgkk		missense_variant&splice_region_variant							missense_variant										2
Mid1ip1		missense_variant									missense_variant								2
Slc25a14		missense_variant&splice_region_variant							missense_variant										2
Gm595		missense_variant		missense_variant															2
Rbmx		missense_variant														stop_gained			2
Gabrq		missense_variant	missense_variant																2
Ikbkg		missense_variant						missense_variant											2
Gm5941		missense_variant														missense_variant			2
Pgr15l		missense_variant	missense_variant																2
Phka1		missense_variant	missense_variant																2
Atrx		missense_variant	missense_variant																2
Apool		missense_variant															missense_variant		2
Pramel3		missense_variant		missense_variant															2
Il1rapl2		stop_gained			missense_variant														2
Gm15294		missense_variant										stop_gained							2
Rgag1		missense_variant															missense_variant		2
Huwe1		missense_variant									missense_variant								2
St18			missense_variant												missense_variant				2
Pkhd1			stop_gained												missense_variant				2
Rftn2			missense_variant					missense_variant											2
Cul3			missense_variant							missense_variant									2
Serpinb11			missense_variant								missense_variant								2
Ppp1r12b			missense_variant						missense_variant										2
Olfr418			missense_variant													missense_variant			2
Ephx1			splice_acceptor_variant&intron_variant														stop_gained		2
Traf5			missense_variant									missense_variant							2
Tab2			missense_variant										stop_gained						2
Lama2			missense_variant	missense_variant															2
9330159F19Rik			missense_variant													missense_variant			2
Lrrtm3			splice_acceptor_variant&intron_variant														missense_variant		2
Abca7			missense_variant						missense_variant										2
Eea1			missense_variant								missense_variant								2
D930020B18Rik			splice_acceptor_variant&intron_variant														missense_variant		2
Zbtb39			missense_variant													missense_variant			2
Pes1			missense_variant													missense_variant			2
Btnl9			missense_variant						splice_acceptor_variant&intron_variant										2
Slc47a1			missense_variant	missense_variant&splice_region_variant															2
Pmp22			missense_variant									stop_lost							2
Aipl1			missense_variant					missense_variant											2
Slc13a5			missense_variant		missense_variant														2
Tekt1			missense_variant								missense_variant								2
Abcc3			missense_variant								missense_variant								2
Ttll6			missense_variant										missense_variant						2
Krt27			missense_variant													missense_variant			2
Pecam1			missense_variant						missense_variant										2
Cog1			splice_acceptor_variant&intron_variant									missense_variant							2
Slc16a5			missense_variant	missense_variant															2
Nova1			missense_variant				missense_variant												2
Mdga2			missense_variant											missense_variant					2
Zbtb1			missense_variant								missense_variant								2
Tmem63c			missense_variant										missense_variant&splice_region_variant						2
Golga5			missense_variant		missense_variant														2
Unc79			missense_variant														stop_gained		2
Serpina6			missense_variant				missense_variant												2
Abcb5			missense_variant							missense_variant									2
Heatr1			missense_variant												missense_variant				2
Olfr1367			missense_variant								missense_variant								2
Vmn1r205			missense_variant		missense_variant														2
Lrrc16a			missense_variant														missense_variant		2
Ofcc1			missense_variant		missense_variant														2
Nsun2			missense_variant															frameshift_variant	2
Bdp1			missense_variant								missense_variant								2
Actr8			missense_variant										missense_variant						2
Gm7233			missense_variant														missense_variant		2
Gzme			missense_variant								missense_variant								2
Farp1			missense_variant											missense_variant					2
Mroh2b			missense_variant													missense_variant			2
Card6			missense_variant								missense_variant								2
Ranbp3l			splice_acceptor_variant&intron_variant								missense_variant&splice_region_variant								2
Matn2			missense_variant							missense_variant									2
Slc22a22			missense_variant						missense_variant										2
Mroh4			missense_variant						missense_variant										2
Recql4			missense_variant									missense_variant							2
Apol9b			missense_variant			missense_variant													2
Cyp2d34			missense_variant						missense_variant										2
Tcf20			missense_variant				missense_variant												2
Olfr166			missense_variant						missense_variant										2
Klhl24			missense_variant												missense_variant				2
Heg1			missense_variant										missense_variant						2
Polq			stop_gained												missense_variant				2
Bace2			missense_variant							splice_donor_variant&intron_variant									2
Arid1b			missense_variant							missense_variant									2
Smok2a			missense_variant												missense_variant				2
Tcp10c			missense_variant	missense_variant															2
Vmn2r92			missense_variant				stop_gained												2
Vmn2r116			missense_variant											missense_variant					2
Itpr3			missense_variant									missense_variant							2
H2-M10.3			missense_variant											missense_variant&splice_region_variant					2
Lama3			missense_variant											missense_variant					2
Slc4a9			missense_variant				missense_variant												2
Ankhd1			missense_variant								missense_variant								2
Pcdha3			missense_variant														missense_variant		2
Pcdhgb8			missense_variant									missense_variant							2
Gpr151			missense_variant								missense_variant								2
Jakmip2			missense_variant				missense_variant												2
Dmxl1			missense_variant				missense_variant												2
Olfr1420			missense_variant											missense_variant					2
Aldh1a1			missense_variant														missense_variant		2
Zfp518a			missense_variant			missense_variant													2
Tcf7l2			missense_variant	missense_variant															2
Bmi1			missense_variant								missense_variant								2
Lamc3			missense_variant												missense_variant				2
Gca			missense_variant											missense_variant					2
Kcnh7			missense_variant				missense_variant												2
Myo3b			missense_variant													missense_variant			2
Olfr1012			missense_variant							stop_gained									2
Olfr1212			missense_variant								missense_variant								2
Depdc7			missense_variant										missense_variant						2
Slc12a1			missense_variant		missense_variant&splice_region_variant														2
Usp8			missense_variant						missense_variant										2
Gm14124			missense_variant													missense_variant			2
Svs5			missense_variant															missense_variant	2
Hnf4g			missense_variant						missense_variant										2
Rpl22l1			stop_lost											missense_variant					2
Bcan			missense_variant						missense_variant										2
Ash1l			stop_gained												missense_variant				2
Fnbp1l			missense_variant													missense_variant			2
Synpo2			missense_variant													missense_variant			2
Ndst4			missense_variant														missense_variant		2
Adgrl4			stop_gained	missense_variant															2
Gabrr1			missense_variant				missense_variant												2
Reck			missense_variant					stop_gained											2
Osbpl9			missense_variant		missense_variant														2
Mtf1			missense_variant			missense_variant													2
Usp48			missense_variant					splice_acceptor_variant&intron_variant											2
Clcnka			missense_variant												splice_donor_variant&intron_variant				2
Oog3			missense_variant										missense_variant						2
Gm438			missense_variant														missense_variant		2
Gm21411			missense_variant					stop_gained											2
Ube4b			frameshift_variant					missense_variant											2
Per3			missense_variant			missense_variant													2
Akap9			missense_variant															missense_variant	2
Crot			missense_variant						missense_variant										2
Speer4b			missense_variant							missense_variant									2
Htr5a			missense_variant						missense_variant										2
Depdc5			stop_gained															missense_variant&splice_region_variant	2
Gabrg1			missense_variant								missense_variant								2
Gc			splice_acceptor_variant&intron_variant													missense_variant			2
Npffr2			missense_variant				stop_gained&splice_region_variant												2
Sdad1			missense_variant			missense_variant													2
Ep400			missense_variant													missense_variant			2
Dao			missense_variant		missense_variant														2
Glt1d1			stop_gained														stop_gained		2
C130050O18Rik			missense_variant							stop_gained									2
Rxfp2			missense_variant										missense_variant						2
Col28a1			missense_variant														missense_variant		2
Cttnbp2			missense_variant								missense_variant								2
Dfna5			missense_variant									missense_variant							2
Vmn1r28			missense_variant											missense_variant					2
Lrrtm4			missense_variant												stop_gained				2
Vmn1r74			missense_variant											missense_variant					2
Vmn1r170			missense_variant												stop_gained				2
Vmn1r171			missense_variant							missense_variant									2
Scgb1b27			missense_variant								missense_variant								2
Gm6096			missense_variant									missense_variant							2
Nkg7			missense_variant												missense_variant				2
Klk1b27			missense_variant										missense_variant						2
Nell1			missense_variant					stop_gained											2
Trpm1			missense_variant								stop_gained&splice_region_variant								2
St8sia2			missense_variant						missense_variant										2
Ttll13			missense_variant														missense_variant		2
Me3			missense_variant&splice_region_variant		missense_variant														2
Apbb1			missense_variant												missense_variant				2
Insc			missense_variant					missense_variant											2
Fgfr2			missense_variant															splice_acceptor_variant&intron_variant	2
Cul4a			missense_variant								stop_gained								2
Mcph1			missense_variant						missense_variant										2
Usp38			missense_variant	missense_variant															2
Irx6			stop_gained		missense_variant														2
Ces3a			missense_variant		missense_variant														2
1700030J22Rik			missense_variant												stop_gained				2
Pkd1l2			missense_variant										missense_variant						2
Eepd1			missense_variant	missense_variant															2
Olfr959			missense_variant								stop_gained								2
Zbtb16			missense_variant													missense_variant			2
Atm			missense_variant					missense_variant											2
Kif23			missense_variant								missense_variant								2
Tlr9			missense_variant								missense_variant								2
Ccr4			missense_variant		missense_variant														2
Shroom4			missense_variant					missense_variant											2
Akap17b			missense_variant													missense_variant			2
Cnga2			stop_gained													frameshift_variant			2
Gm6880			missense_variant													missense_variant			2
4930595M18Rik			missense_variant											missense_variant					2
Yipf6			missense_variant&splice_region_variant						splice_acceptor_variant&intron_variant										2
Nlgn3			stop_gained									stop_gained							2
Xkr9				missense_variant			missense_variant												2
Ccdc108				missense_variant								stop_gained							2
Asic4				missense_variant					missense_variant										2
Dsel				stop_gained					missense_variant										2
Hormad2				missense_variant									missense_variant						2
Tom1l2				missense_variant					missense_variant										2
Grap				missense_variant					missense_variant										2
Sdk2				missense_variant							missense_variant								2
Sh3yl1				missense_variant												frameshift_variant			2
Zkscan8				missense_variant	missense_variant														2
Slc17a3				missense_variant							stop_gained								2
Serpinb6e				stop_gained							stop_lost								2
Stab1				stop_gained												missense_variant			2
Slc7a8				missense_variant												missense_variant			2
Tas2r119				stop_gained													missense_variant		2
Calcoco1				missense_variant												missense_variant			2
Nckap1l				missense_variant	missense_variant														2
Myh11				missense_variant									missense_variant						2
Kng2				missense_variant	missense_variant														2
Baiap3				missense_variant													missense_variant		2
Tpsab1				missense_variant												stop_gained			2
Arhgap12				missense_variant							missense_variant								2
Mib1				missense_variant							missense_variant								2
Pcdha5				missense_variant									missense_variant						2
Ythdc2				missense_variant						missense_variant									2
St8sia5				missense_variant														stop_gained	2
Sart1				missense_variant														missense_variant	2
Adamtsl2				splice_acceptor_variant&intron_variant													missense_variant		2
Olfr368				stop_gained												missense_variant			2
Lama5				missense_variant						splice_acceptor_variant&intron_variant									2
Tdpoz2				missense_variant													missense_variant		2
Nras				missense_variant													missense_variant		2
Depdc1a				missense_variant							missense_variant								2
Ifna5				missense_variant	stop_gained														2
Elavl4				missense_variant								missense_variant							2
Arap2				missense_variant									missense_variant						2
Chek2				missense_variant												missense_variant			2
Alms1				missense_variant													missense_variant		2
Fam21				missense_variant		stop_gained													2
Numbl				missense_variant								missense_variant							2
Tjp1				missense_variant										stop_gained					2
Ticrr				missense_variant									missense_variant						2
Olfr308				missense_variant	missense_variant														2
Olfr578				missense_variant		missense_variant													2
Srcap				missense_variant							missense_variant								2
1700019B03Rik				stop_gained													missense_variant		2
Zfp202				missense_variant							missense_variant								2
Myo1e				missense_variant												missense_variant			2
Filip1				missense_variant					missense_variant										2
Irs4				missense_variant		missense_variant													2
Mospd2				missense_variant											missense_variant				2
Glra2				missense_variant					missense_variant										2
Zfp451					missense_variant											missense_variant			2
Map4k4					stop_gained			missense_variant											2
Unc80					splice_acceptor_variant&intron_variant						missense_variant&splice_region_variant								2
Fcgr2b					missense_variant											splice_acceptor_variant&intron_variant			2
Rps6kc1					missense_variant							missense_variant							2
Taar5					missense_variant							missense_variant							2
Rsph14					splice_donor_variant&intron_variant							missense_variant							2
Ptprq					missense_variant								missense_variant						2
Itgae					missense_variant				missense_variant										2
Slc6a4					missense_variant						missense_variant								2
Slfn4					stop_gained		missense_variant												2
Wdr89					missense_variant											missense_variant			2
Dnah11					frameshift_variant				missense_variant										2
Nid1					missense_variant			missense_variant											2
Gpx5					missense_variant					missense_variant									2
Dupd1					missense_variant	missense_variant													2
Osmr					missense_variant											stop_gained			2
Samm50					missense_variant													missense_variant	2
Celsr1					missense_variant									missense_variant					2
Creld2					stop_gained				missense_variant										2
Hdac10					missense_variant													missense_variant	2
Sema5b					stop_gained							missense_variant							2
Epha6					stop_gained												missense_variant		2
Umodl1					missense_variant													stop_gained	2
Ppp1r10					missense_variant				missense_variant&splice_region_variant										2
Myom1					missense_variant											missense_variant			2
Sos1					missense_variant													missense_variant	2
Pcdhb10					missense_variant					missense_variant									2
Pcdhb16					missense_variant								missense_variant						2
Nrxn2					missense_variant										missense_variant				2
Cyp2c68					missense_variant						missense_variant								2
Scn1a					missense_variant										missense_variant				2
Zfp804a					missense_variant							missense_variant							2
Aplnr					missense_variant								missense_variant						2
Tshz2					missense_variant										missense_variant				2
Zbtb10					missense_variant									stop_gained					2
Tmem212					missense_variant												missense_variant		2
Kif12					missense_variant										missense_variant				2
Sgip1					missense_variant											missense_variant			2
Acot11					missense_variant										missense_variant				2
Cyp4a29					missense_variant									missense_variant					2
Ptprf					missense_variant							stop_gained							2
Adgrb2					missense_variant							missense_variant							2
Ubr4					missense_variant	splice_acceptor_variant&intron_variant													2
Ddi2					missense_variant										missense_variant				2
Letm1					missense_variant												missense_variant		2
Tec					missense_variant													missense_variant	2
Shroom3					missense_variant										stop_gained				2
1700007G11Rik					missense_variant											missense_variant			2
Myo1h					missense_variant		missense_variant												2
Naa25					missense_variant					missense_variant									2
Igkv8-23-1					missense_variant											missense_variant			2
Prmt8					missense_variant										missense_variant				2
Izumo2					missense_variant							splice_donor_variant&intron_variant							2
Vps33b					missense_variant	missense_variant													2
Hs3st4					missense_variant								missense_variant						2
Atp11a					missense_variant							splice_acceptor_variant&intron_variant							2
Galntl6					missense_variant										missense_variant				2
Pbx4					missense_variant							splice_donor_variant&intron_variant							2
Sin3b					missense_variant		missense_variant												2
Wwp2					splice_acceptor_variant&intron_variant													missense_variant	2
Neo1					missense_variant						missense_variant								2
Fem1b					missense_variant				missense_variant										2
4932429P05Rik					missense_variant				missense_variant										2
Las1l					missense_variant	missense_variant													2
Rps4x					stop_gained	stop_gained													2
Shroom2					missense_variant			stop_gained											2
Nfasc						missense_variant				missense_variant									2
Rab11fip4						missense_variant									missense_variant				2
Wdr20rt						missense_variant								missense_variant					2
Actn2						missense_variant						missense_variant							2
Wdfy4						missense_variant									missense_variant				2
Adam7						stop_gained				missense_variant									2
Nipbl						stop_gained	missense_variant												2
Pkhd1l1						missense_variant&splice_region_variant				missense_variant									2
Acr						missense_variant										missense_variant			2
Pglyrp2						missense_variant									missense_variant				2
Cdsn						missense_variant								stop_gained					2
Pcdha7						missense_variant										missense_variant			2
Pcdhb2						stop_gained												missense_variant	2
Pcdhga3						missense_variant					frameshift_variant								2
Pdcd11						missense_variant							missense_variant						2
Etl4						missense_variant												missense_variant	2
Grin1						missense_variant												missense_variant	2
Ccdc60						missense_variant			missense_variant										2
Fry						missense_variant											stop_gained		2
Asb15						stop_gained		missense_variant											2
Uroc1						missense_variant											missense_variant		2
Zfp112						missense_variant										stop_gained			2
Zfp93						missense_variant						missense_variant							2
Hsd17b14						missense_variant							missense_variant						2
Tm6sf1						start_lost							stop_gained						2
Rsf1						missense_variant										missense_variant			2
Olfr677						missense_variant								missense_variant					2
Ces3b						missense_variant												missense_variant	2
Trcg1						missense_variant										missense_variant			2
Fbxw25						missense_variant										missense_variant			2
Setd2						missense_variant											stop_gained		2
Kcnb2							missense_variant									missense_variant			2
Tnr							missense_variant	missense_variant											2
Atp1a2							missense_variant		missense_variant										2
Akt3							stop_gained&splice_region_variant							missense_variant					2
Olfr822							missense_variant								missense_variant				2
Wwc1							splice_acceptor_variant&intron_variant									missense_variant			2
Sipa1l1							missense_variant	missense_variant											2
Cep128							missense_variant						missense_variant						2
Sel1l							missense_variant				missense_variant								2
Tdrd3							missense_variant									splice_acceptor_variant&intron_variant			2
Casr							missense_variant										missense_variant		2
Cfap44							missense_variant										missense_variant		2
Cbr1							missense_variant											missense_variant	2
Vmn2r95							missense_variant		missense_variant										2
Btnl4							missense_variant									missense_variant			2
Pcdhb22							missense_variant									missense_variant			2
Htr4							missense_variant								missense_variant				2
Glis3							missense_variant					missense_variant							2
Pank1							stop_gained											missense_variant	2
Usp6nl							missense_variant				missense_variant								2
H2afb1							missense_variant			missense_variant									2
Agpat2							missense_variant										missense_variant		2
Upp2							missense_variant						stop_gained						2
2007-03-01							missense_variant		missense_variant										2
Slc4a10							missense_variant									missense_variant			2
Olfr1305							stop_gained		missense_variant										2
Gjd2							missense_variant		missense_variant										2
Pak7							stop_gained					missense_variant							2
Myh7b							missense_variant								stop_gained				2
Spo11							missense_variant									missense_variant			2
Zfhx4							missense_variant				missense_variant								2
Vmn2r4							missense_variant								missense_variant				2
Pde4dip							missense_variant								splice_donor_variant&intron_variant				2
Tmod1							splice_acceptor_variant&intron_variant									missense_variant			2
Map3k6							missense_variant				missense_variant								2
Uso1							stop_gained	missense_variant											2
Zfp398							missense_variant								missense_variant				2
Vmn1r44							missense_variant			missense_variant									2
Vmn2r28							missense_variant										missense_variant		2
Ceacam3							stop_gained									splice_donor_variant&intron_variant			2
Vmn1r113							stop_gained								missense_variant				2
Olfr61							missense_variant					stop_gained							2
Slc22a13							missense_variant											missense_variant	2
F8							stop_gained									missense_variant			2
Heph							missense_variant				missense_variant								2
Dmrtc1b							splice_donor_variant&intron_variant											missense_variant	2
Lrrfip1								missense_variant			missense_variant&splice_region_variant								2
Kcnj10								missense_variant				missense_variant							2
Naca								missense_variant									missense_variant		2
Alox8								splice_donor_variant&intron_variant	missense_variant										2
Sppl2c								missense_variant										missense_variant	2
Kif26a								missense_variant				missense_variant							2
Rreb1								missense_variant			missense_variant								2
1700014D04Rik								missense_variant										missense_variant	2
Ehhadh								missense_variant			missense_variant								2
1700021K19Rik								missense_variant									missense_variant		2
Parp9								stop_gained			missense_variant								2
Nrip1								missense_variant									missense_variant		2
Plekhh2								missense_variant							missense_variant				2
Svil								missense_variant					missense_variant						2
Cabp2								missense_variant										missense_variant	2
Myrf								missense_variant							missense_variant				2
Ostf1								missense_variant		missense_variant&splice_region_variant									2
Kank1								missense_variant							missense_variant				2
Itih2								missense_variant									missense_variant		2
Ndor1								missense_variant						missense_variant					2
Ube2l6								missense_variant								missense_variant			2
Zfp106								missense_variant				missense_variant							2
Rpn2								frameshift_variant	splice_acceptor_variant&intron_variant										2
Dhx35								missense_variant				missense_variant							2
Phc3								missense_variant								missense_variant			2
Med12l								missense_variant		missense_variant									2
Cenpe								missense_variant								missense_variant			2
Adamtsl1								stop_gained										missense_variant	2
E130114P18Rik								missense_variant			missense_variant								2
Cyp4a32								stop_gained&splice_region_variant	missense_variant										2
Gm3259								missense_variant							missense_variant				2
Ssh1								splice_acceptor_variant&intron_variant								missense_variant			2
Kcnd2								missense_variant										missense_variant	2
Lrtm2								missense_variant								missense_variant			2
Vmn2r22								missense_variant		missense_variant									2
Plekha4								missense_variant	missense_variant										2
Gabrb3								stop_gained				missense_variant							2
Olfr46								missense_variant							missense_variant				2
Nr3c2								stop_lost								missense_variant			2
Pdp2								missense_variant										missense_variant	2
Lamb2								missense_variant			stop_gained								2
Map4								missense_variant			missense_variant								2
Ctnnb1								missense_variant								missense_variant			2
Erbb4									missense_variant		missense_variant								2
Crb1									missense_variant					missense_variant					2
Ect2l									missense_variant						splice_donor_variant&intron_variant				2
Hs3st5									missense_variant						missense_variant				2
Zfp280b									missense_variant			missense_variant							2
Olfr56									missense_variant							missense_variant			2
Trpv2									missense_variant								missense_variant		2
Nlrp1b									missense_variant									missense_variant	2
Vrtn									missense_variant							missense_variant			2
Csf2rb									stop_gained		missense_variant								2
Dscam									missense_variant							missense_variant			2
Smoc2									missense_variant				missense_variant						2
Axin1									stop_gained			missense_variant							2
4930539E08Rik									missense_variant		stop_gained								2
Pde9a									missense_variant								missense_variant		2
Olfr95									missense_variant								stop_gained		2
Zeb1									missense_variant	missense_variant									2
Hmgxb3									missense_variant			missense_variant							2
Dock8									missense_variant							missense_variant&splice_region_variant			2
Olfr1270									missense_variant					missense_variant					2
Csrp2bp									missense_variant			missense_variant							2
Dennd2c									missense_variant							missense_variant			2
Hipk1									missense_variant							missense_variant			2
Ugt8a									missense_variant							missense_variant			2
Agbl4									missense_variant		stop_lost								2
Ksr2									missense_variant							missense_variant			2
A330070K13Rik									missense_variant		missense_variant								2
Zp3									missense_variant							missense_variant			2
Dyrk4									missense_variant						missense_variant				2
Vmn1r56									missense_variant							missense_variant			2
Mill1									missense_variant		missense_variant								2
Magel2									missense_variant									missense_variant	2
Ngrn									missense_variant					missense_variant					2
Folh1									missense_variant		missense_variant								2
Olfr570									missense_variant							missense_variant			2
Sox6									missense_variant		missense_variant								2
Tacc2									missense_variant		missense_variant								2
Sox1									stop_gained			missense_variant							2
Nwd1									missense_variant		missense_variant								2
Sorl1									missense_variant									missense_variant&splice_region_variant	2
Wdr72									missense_variant		missense_variant								2
Pik3r4									missense_variant								missense_variant		2
Bsn									missense_variant									missense_variant	2
Mageb4									missense_variant		missense_variant								2
Itgb1bp2									splice_acceptor_variant&intron_variant								missense_variant		2
Capn6									missense_variant							missense_variant			2
Asb11									missense_variant							missense_variant			2
Nbeal1										missense_variant				missense_variant					2
Dars										missense_variant						missense_variant			2
Tbc1d32										missense_variant	missense_variant								2
Cdhr3										stop_gained	missense_variant								2
Sptb										missense_variant								splice_acceptor_variant&intron_variant	2
Eml1										stop_gained&splice_region_variant								missense_variant	2
Vmn1r216										missense_variant	missense_variant								2
Serpinb1b										missense_variant		missense_variant							2
Speer2										stop_gained				missense_variant					2
Ltbp1										stop_gained								missense_variant	2
Ifit3										missense_variant								missense_variant	2
Arhgap21										missense_variant		missense_variant							2
Cbfa2t2										missense_variant							missense_variant		2
Amy1										missense_variant					missense_variant				2
Lepr										missense_variant							splice_acceptor_variant&intron_variant		2
Pde3a										missense_variant			missense_variant						2
Olfr694										missense_variant								missense_variant	2
4921522P10Rik										missense_variant							missense_variant		2
Hhip										missense_variant								missense_variant	2
E2f4										missense_variant								missense_variant	2
Olfr881										missense_variant	missense_variant								2
Myo5a										missense_variant								missense_variant	2
Bcl2a1a										stop_gained					missense_variant				2
Bcor										missense_variant						stop_gained			2
Il18rap											missense_variant						missense_variant		2
Thsd7b											missense_variant						missense_variant		2
2010001E11Rik											missense_variant		missense_variant						2
Sobp											stop_gained	missense_variant							2
Gopc											stop_gained		missense_variant						2
Hcn2											missense_variant				missense_variant				2
Ctc1											missense_variant					missense_variant			2
Olfr20											missense_variant			missense_variant					2
Abca6											missense_variant				missense_variant				2
Ppm1a											missense_variant							missense_variant	2
AW209491											missense_variant					missense_variant			2
Naip2											missense_variant					missense_variant			2
Ankrd46											missense_variant	missense_variant							2
Hoxc6											missense_variant					missense_variant			2
Nde1											splice_acceptor_variant&intron_variant		splice_acceptor_variant&intron_variant						2
Tssk2											missense_variant	missense_variant							2
Teddm3											missense_variant		missense_variant						2
Ccr6											missense_variant				splice_acceptor_variant&intron_variant				2
Chd1											missense_variant						missense_variant		2
Ergic1											missense_variant				missense_variant				2
Olfr98											missense_variant					missense_variant			2
Vmn2r118											missense_variant	missense_variant							2
Camk2a											missense_variant							missense_variant	2
Sptan1											missense_variant					missense_variant			2
Mapkap1											missense_variant				missense_variant				2
Scn3a											missense_variant					missense_variant			2
Spi1											stop_gained	missense_variant							2
Hdc											stop_gained					missense_variant			2
Snrnp200											missense_variant			missense_variant					2
D630003M21Rik											stop_gained		missense_variant						2
Atp11b											missense_variant			missense_variant					2
Trpc4											missense_variant							missense_variant	2
Kprp											missense_variant			stop_gained					2
Ndst3											stop_gained					missense_variant			2
Gabbr2											missense_variant							missense_variant	2
Smpdl3b											missense_variant						stop_gained		2
Padi3											missense_variant							missense_variant	2
Gm13235											missense_variant			missense_variant					2
Gckr											missense_variant					missense_variant			2
Poln											missense_variant						missense_variant		2
Rpl9											stop_gained							missense_variant	2
Gbp4											missense_variant				missense_variant				2
Cntn3											frameshift_variant						missense_variant		2
Dusp16											missense_variant					missense_variant			2
Scgb1b20											missense_variant			stop_gained					2
Myo7a											missense_variant			missense_variant					2
Chrna6											missense_variant							missense_variant	2
Olfr905											missense_variant				missense_variant				2
Ankdd1a											missense_variant	missense_variant							2
Scn5a											missense_variant				missense_variant				2
Cask											missense_variant			missense_variant					2
Klhl15											missense_variant					missense_variant			2
Speg												missense_variant		missense_variant					2
Cenpf												missense_variant&splice_region_variant			missense_variant				2
Mettl1												missense_variant						missense_variant	2
Tbx4												missense_variant					missense_variant		2
Ylpm1												missense_variant				missense_variant			2
Vmn1r220												missense_variant	missense_variant						2
Ice1												missense_variant			missense_variant				2
Kifc2												missense_variant			missense_variant&splice_region_variant				2
Rab11fip3												missense_variant						missense_variant	2
Tmem173												missense_variant						missense_variant	2
Pcdhb9												missense_variant		missense_variant					2
Ifit1bl2												missense_variant					missense_variant		2
Optn												missense_variant				missense_variant&splice_region_variant			2
Arhgap11a												missense_variant				missense_variant&splice_region_variant			2
Disp2												missense_variant&splice_region_variant				missense_variant			2
Cep152												missense_variant				stop_gained			2
Ncoa6												missense_variant	missense_variant						2
Slc12a5												missense_variant				missense_variant			2
Zmynd8												missense_variant					missense_variant		2
Ptgfrn												missense_variant						missense_variant	2
Frmpd1												missense_variant					missense_variant		2
Ttc28												missense_variant						missense_variant	2
Plxna4												missense_variant				missense_variant			2
Olfr211												missense_variant			missense_variant				2
Pold1												missense_variant				missense_variant			2
Plat												stop_gained				missense_variant			2
Cntn5												missense_variant			missense_variant				2
Sec16b													splice_acceptor_variant&intron_variant		missense_variant				2
P3h4													missense_variant				missense_variant		2
Abi3bp													missense_variant			missense_variant			2
Slc22a2													missense_variant					missense_variant	2
Notch3													missense_variant					missense_variant	2
Olfr113													missense_variant				missense_variant		2
Pprc1													splice_acceptor_variant&intron_variant		splice_acceptor_variant&intron_variant				2
Ehmt1													missense_variant				missense_variant		2
Siglec1													missense_variant			missense_variant			2
Dnmt3b													missense_variant			missense_variant			2
Cdh4													missense_variant				missense_variant		2
Csmd2													missense_variant				missense_variant		2
Vps13d													missense_variant			missense_variant			2
Hsph1													splice_acceptor_variant&intron_variant					missense_variant	2
Mki67													missense_variant			splice_acceptor_variant&intron_variant			2
Rhox2f													start_lost			missense_variant			2
Rhox3f													missense_variant			missense_variant			2
Tro													missense_variant				missense_variant		2
Abca9														stop_gained		stop_gained			2
Ighv1-85														missense_variant	stop_gained				2
Yeats2														missense_variant	missense_variant				2
Hsd17b4														missense_variant	missense_variant				2
Osbpl5														missense_variant		missense_variant			2
Tpte														missense_variant			stop_gained		2
Tox3														missense_variant		missense_variant			2
Lrrc36														missense_variant				missense_variant	2
Smarca1														missense_variant		missense_variant			2
Sphkap															missense_variant		splice_acceptor_variant&intron_variant		2
Cacna1g															missense_variant			missense_variant	2
Ern1															missense_variant	missense_variant			2
Myh6															missense_variant			missense_variant	2
Rbbp8															missense_variant	missense_variant			2
Cat															missense_variant			missense_variant&splice_region_variant	2
Pla2g4d															missense_variant		splice_acceptor_variant&intron_variant		2
Cnn3															missense_variant			stop_gained	2
St6galnac5															missense_variant		missense_variant		2
Smc2															missense_variant		missense_variant		2
Fhad1															missense_variant		missense_variant		2
Fryl															stop_gained			missense_variant&splice_region_variant	2
Cyp2b9															missense_variant			missense_variant	2
Asb7															missense_variant	missense_variant			2
Usp17lb															missense_variant		missense_variant		2
Rnf40															missense_variant	missense_variant			2
Itgam															missense_variant	missense_variant			2
Tlr8															missense_variant	stop_gained			2
Inpp5d																missense_variant		missense_variant	2
Gm5422																missense_variant		missense_variant	2
Hid1																missense_variant		missense_variant	2
Asap2																missense_variant		missense_variant	2
Serpina3b																missense_variant		missense_variant	2
Oxa1l																missense_variant		missense_variant	2
Krt6b																missense_variant	missense_variant		2
Igf2bp2																missense_variant		missense_variant	2
Olfr123																missense_variant		missense_variant	2
Tmem2																missense_variant		missense_variant	2
Abca2																missense_variant		missense_variant	2
Snap25																missense_variant		missense_variant	2
Sri																missense_variant		missense_variant	2
Speer4f2																missense_variant		missense_variant	2
Fgfr3																splice_acceptor_variant&intron_variant		missense_variant	2
Wdr62																missense_variant		missense_variant	2
2210018M11Rik																missense_variant	missense_variant		2
Cd19																missense_variant	frameshift_variant		2
H2afx																missense_variant		stop_gained	2
Mapkapk3																stop_gained		missense_variant	2
Spin2f																missense_variant	missense_variant		2
Zc3h12b																missense_variant	missense_variant		2
Reps2																missense_variant	missense_variant		2
Tekt3																	missense_variant	missense_variant	2
Fut8																	missense_variant	missense_variant	2
Myoz1																	missense_variant	missense_variant	2
Olfr168																	missense_variant	stop_gained	2
Wbp1l																	missense_variant	missense_variant	2
Card11																	missense_variant	missense_variant	2
Nlrp4c																	stop_gained	missense_variant	2
Itgbl1	frameshift_variant&splice_region_variant																		1
Rp1	missense_variant																		1
Fam135a	missense_variant																		1
Lgsn	missense_variant																		1
Tpp2	missense_variant																		1
Pgap1	missense_variant																		1
Hspd1	missense_variant																		1
4933402D24Rik	missense_variant																		1
Spata3	missense_variant																		1
Olfr1411	missense_variant																		1
Serpinb3c	missense_variant																		1
Chil1	missense_variant																		1
Dars2	missense_variant																		1
Selp	missense_variant																		1
Nuf2	missense_variant																		1
Olfr420	missense_variant																		1
Acbd3	missense_variant																		1
Rfx6	missense_variant																		1
Osbpl8	missense_variant																		1
Olfr792	missense_variant																		1
Olfr794	missense_variant																		1
Olfr800	missense_variant																		1
Gm5431	missense_variant																		1
Olfr317	missense_variant																		1
Dus4l	missense_variant																		1
Atp6v1d	missense_variant																		1
Tshr	missense_variant																		1
Larp4b	missense_variant																		1
Amph	missense_variant																		1
Gpr141	missense_variant																		1
Vmn1r217	missense_variant																		1
Gpld1	missense_variant																		1
Mylk4	missense_variant																		1
Serpinb9g	missense_variant																		1
Tpmt	missense_variant																		1
Ngly1	missense_variant																		1
Gng2	missense_variant																		1
3425401B19Rik	missense_variant																		1
Olfr728	missense_variant																		1
Cdca2	missense_variant																		1
Dis3	missense_variant																		1
Pibf1	missense_variant																		1
Fbxl3	missense_variant																		1
Smgc	missense_variant																		1
Zcrb1	missense_variant																		1
Muc13	missense_variant																		1
Rabl3	missense_variant																		1
Crybg3	missense_variant																		1
Vmn2r104	missense_variant																		1
Zfand3	missense_variant																		1
H2-Q6	missense_variant																		1
Znrd1as	missense_variant																		1
Mut	missense_variant																		1
Lama1	missense_variant																		1
Fbxo11	missense_variant																		1
Usp14	missense_variant																		1
Hrh4	missense_variant																		1
Rnf138	missense_variant																		1
Pik3c3	missense_variant																		1
Etf1	missense_variant																		1
Ftmt	missense_variant																		1
Olfr1474	missense_variant																		1
Tdrd1	missense_variant																		1
Gfra1	missense_variant																		1
Exosc2	missense_variant																		1
Olfr339	missense_variant																		1
Olfr361	missense_variant																		1
Itga6	missense_variant																		1
Ttc30a2	missense_variant																		1
Olfr1016	missense_variant																		1
Olfr1080	missense_variant																		1
Olfr1101	missense_variant																		1
Olfr1181	missense_variant																		1
Olfr1265	missense_variant																		1
Ext2	missense_variant																		1
Olfr1280	missense_variant																		1
Olfr1301	missense_variant																		1
Ap4e1	missense_variant																		1
Tmc2	missense_variant																		1
Prpf6	missense_variant																		1
Fam189b	missense_variant																		1
Ivl	missense_variant																		1
Trim45	missense_variant																		1
Vcam1	missense_variant																		1
Bmpr1b	missense_variant																		1
Hacd4	missense_variant																		1
Gm436	missense_variant																		1
Lias	missense_variant																		1
Atp10d	missense_variant																		1
Bmp2k	missense_variant																		1
Helq	missense_variant																		1
Gbp8	missense_variant																		1
Vmn2r8	missense_variant																		1
Vmn2r15	missense_variant																		1
Adam1b	missense_variant																		1
Ppp1r3a	missense_variant																		1
Gm2663	missense_variant																		1
Vmn1r26	missense_variant																		1
Vmn1r30	missense_variant																		1
Igkv6-20	missense_variant																		1
Zxdc	missense_variant																		1
Cntn4	missense_variant																		1
Rasgef1a	missense_variant																		1
Tas2r117	missense_variant																		1
Pik3c2g	missense_variant																		1
Slco1b2	missense_variant																		1
Abcc9	missense_variant																		1
Tuba3b	missense_variant																		1
Ppfibp1	missense_variant																		1
Ipo8	missense_variant																		1
Zfp667	missense_variant																		1
Vmn1r67	missense_variant																		1
Vmn1r80	missense_variant																		1
Vmn1r82	missense_variant																		1
Sult2a3	missense_variant																		1
Prkd2	missense_variant																		1
Vmn1r117	missense_variant																		1
Ovol3	missense_variant																		1
Cebpg	missense_variant																		1
Vmn2r58	missense_variant																		1
Klk12	missense_variant																		1
Sytl2	missense_variant																		1
Nars2	missense_variant																		1
Olfr583	missense_variant																		1
Olfr243	missense_variant																		1
Olfr644	missense_variant																		1
Olfr667	missense_variant																		1
Olfr705	missense_variant																		1
Olfr509	missense_variant																		1
Ctr9	missense_variant																		1
Mcf2l	missense_variant																		1
Adam26b	missense_variant																		1
Neil3	missense_variant																		1
Gm9755	missense_variant																		1
Hp	missense_variant																		1
Nfrkb	missense_variant																		1
Vwa5a	missense_variant																		1
Pias1	missense_variant																		1
Bnip2	missense_variant																		1
Morf4l1	missense_variant																		1
Faim	missense_variant																		1
Rpl29	missense_variant																		1
Mst1	missense_variant																		1
Kdm6a	missense_variant																		1
Hprt	missense_variant																		1
Atp7a	missense_variant																		1
Klhl4	missense_variant																		1
Rnf2	missense_variant&splice_region_variant																		1
Calm1	missense_variant&splice_region_variant																		1
Txndc16	missense_variant&splice_region_variant																		1
Kpna3	missense_variant&splice_region_variant																		1
Snx4	missense_variant&splice_region_variant																		1
Kntc1	missense_variant&splice_region_variant																		1
Tmem255b	missense_variant&splice_region_variant																		1
Atg16l1	splice_acceptor_variant&intron_variant																		1
Mrap	splice_acceptor_variant&intron_variant																		1
Mrpl2	splice_acceptor_variant&intron_variant																		1
Ldlrad4	splice_acceptor_variant&intron_variant																		1
Ssh3	splice_acceptor_variant&intron_variant																		1
Fubp1	splice_acceptor_variant&intron_variant																		1
Tmem67	splice_acceptor_variant&intron_variant																		1
Glcci1	splice_acceptor_variant&intron_variant																		1
Aicda	splice_acceptor_variant&intron_variant																		1
Prtg	splice_acceptor_variant&intron_variant																		1
Gm7173	splice_acceptor_variant&intron_variant																		1
Vrk2	stop_gained																		1
Mgl2	stop_gained																		1
Atad2b	stop_gained																		1
Adam4	stop_gained																		1
Pcdha9	stop_gained																		1
Pcdhb12	stop_gained																		1
Smarca2	stop_gained																		1
Qsox2	stop_gained																		1
Nup35	stop_gained																		1
Gm5148	stop_gained																		1
Eqtn	stop_gained																		1
Rfc1	stop_gained																		1
Chfr	stop_gained																		1
Rab11fip5	stop_gained																		1
Ceacam13	stop_gained																		1
Numa1	stop_gained																		1
Xlr3a	stop_gained																		1
Cnot2	stop_gained&splice_region_variant																		1
Vcpip1		missense_variant																	1
Prdm14		missense_variant																	1
Eif5b		missense_variant																	1
Il1r1		missense_variant																	1
Slc9a4		missense_variant																	1
Uxs1		missense_variant&splice_region_variant																	1
Bivm		missense_variant																	1
Stk17b		splice_acceptor_variant&intron_variant																	1
Coq10b		missense_variant																	1
Orc2		frameshift_variant																	1
Bmpr2		missense_variant																	1
Pikfyve		missense_variant																	1
Smarcal1		missense_variant																	1
Cxcr2		missense_variant																	1
Ttll4		missense_variant																	1
Sgpp2		missense_variant																	1
Mogat1		missense_variant																	1
Sp100		missense_variant																	1
Col6a3		missense_variant																	1
Ankmy1		missense_variant																	1
Ing5		missense_variant																	1
Serpinb3d		missense_variant																	1
Insig2		missense_variant																	1
C4bp		missense_variant																	1
Ikbke		stop_gained&splice_region_variant																	1
Dstyk		missense_variant																	1
Optc		missense_variant																	1
Ube2t		missense_variant																	1
Nek7		missense_variant																	1
Dennd1b		stop_gained																	1
Uchl5		missense_variant																	1
Trmt1l		missense_variant																	1
Apobec4		missense_variant																	1
Nmnat2		missense_variant																	1
Dhx9		missense_variant&splice_region_variant																	1
Suco		missense_variant																	1
Vamp4		splice_acceptor_variant&intron_variant																	1
Mpzl1		missense_variant																	1
Cd84		missense_variant																	1
Slamf6		missense_variant																	1
Olfr1408		missense_variant																	1
Ifi202b		missense_variant																	1
Olfr421-ps1		missense_variant																	1
Ahctf1		missense_variant																	1
Mark1		missense_variant																	1
Shprh		missense_variant																	1
Aig1		missense_variant																	1
Vnn1		missense_variant																	1
Med23		missense_variant																	1
Ptprk		missense_variant&splice_region_variant																	1
Amd2		frameshift_variant																	1
G630090E17Rik		missense_variant																	1
Hace1		missense_variant																	1
Grik2		missense_variant																	1
Nepn		missense_variant																	1
Gm5423		missense_variant																	1
Serinc1		missense_variant																	1
Lims1		missense_variant																	1
Ranbp2		missense_variant																	1
Sgpl1		missense_variant&splice_region_variant																	1
Gm10118		missense_variant																	1
Gm5134		missense_variant																	1
Slc5a4a		splice_acceptor_variant&intron_variant																	1
Gm19668		missense_variant																	1
Olfr1354		missense_variant																	1
Olfr8		missense_variant																	1
Olfr1352		missense_variant																	1
Olfr1351		missense_variant																	1
Vmn2r83		missense_variant																	1
Madcam1		missense_variant																	1
Hcfc2		missense_variant																	1
A230046K03Rik		missense_variant																	1
Pwp1		missense_variant																	1
Anapc15-ps		missense_variant																	1
Galnt4		missense_variant																	1
Cep290		frameshift_variant																	1
Mgat4c		missense_variant																	1
Mettl25		missense_variant																	1
Caps2		frameshift_variant																	1
4921513I03Rik		missense_variant																	1
Rassf3		missense_variant																	1
Lrig3		missense_variant																	1
Stat2		missense_variant																	1
Olfr774		missense_variant																	1
Olfr820		missense_variant																	1
Olfr821		stop_gained																	1
Vmn2r84		missense_variant																	1
Adcy1		stop_gained																	1
Rtn4		missense_variant																	1
Eml6		missense_variant																	1
Sptbn1		missense_variant																	1
Cpeb4		missense_variant																	1
Stk10		missense_variant																	1
Lcp2		stop_gained																	1
Hmmr		missense_variant																	1
Olfr1382		missense_variant																	1
Olfr1373		missense_variant																	1
Hspa4		stop_gained																	1
Fat2		missense_variant																	1
1810065E05Rik		missense_variant																	1
Olfr332		missense_variant																	1
Olfr312		missense_variant																	1
Rnf187		missense_variant																	1
Myh13		missense_variant																	1
Slc35g3		missense_variant																	1
Dlg4		missense_variant																	1
Atp2a3		missense_variant																	1
P2rx1		missense_variant																	1
Olfr390		stop_gained																	1
Olfr410		missense_variant																	1
Myo18a		stop_gained																	1
Psmd11		missense_variant																	1
Smg8		missense_variant																	1
Gm11596		missense_variant																	1
Krtap16-1		missense_variant																	1
Krt33a		missense_variant																	1
Krt14		missense_variant																	1
Hap1		stop_gained																	1
Hsd17b1		missense_variant																	1
Cep112		missense_variant																	1
Sox9		missense_variant																	1
Gprc5c		missense_variant																	1
Cd300lf		stop_gained																	1
Rbfox3		missense_variant																	1
Arhgdia		missense_variant&splice_region_variant																	1
Nbas		missense_variant																	1
E2f6		missense_variant																	1
9030624G23Rik		missense_variant																	1
Rsad2		missense_variant																	1
Allc		missense_variant																	1
Gm18025		missense_variant																	1
Scfd1		missense_variant																	1
Mipol1		missense_variant																	1
Pnn		missense_variant																	1
Klhl28		missense_variant																	1
Esr2		stop_gained																	1
Tex21		missense_variant																	1
Rgs6		missense_variant																	1
Vash1		missense_variant																	1
Tdp1		missense_variant&splice_region_variant																	1
Trip11		missense_variant																	1
Slc24a4		missense_variant																	1
Tdrd9		missense_variant																	1
Ighv14-3		frameshift_variant																	1
Itgb8		missense_variant&splice_region_variant																	1
Wdr37		missense_variant																	1
Dip2c		missense_variant																	1
Prl2c5		missense_variant																	1
Nkapl		missense_variant																	1
Olfr1360		missense_variant																	1
Hist1h2bl		missense_variant																	1
Vmn1r191		missense_variant																	1
Vmn1r195		missense_variant																	1
Vmn1r211		missense_variant																	1
Hist1h3e		missense_variant																	1
Hist1h2bf		missense_variant																	1
Hist1h2ac		missense_variant																	1
Hist1h3a		missense_variant																	1
BC005537		missense_variant																	1
D130043K22Rik		missense_variant																	1
Aldh5a1		missense_variant																	1
Prl		missense_variant																	1
Prl3d1		missense_variant																	1
Prl3d3		missense_variant																	1
Prl7b1		missense_variant																	1
Prl4a1		missense_variant																	1
Nqo2		missense_variant																	1
Gcm2		missense_variant																	1
Fam120a		missense_variant																	1
Iars		splice_acceptor_variant&intron_variant																	1
Drd1		stop_gained																	1
Faf2		missense_variant																	1
H2afy		stop_gained																	1
Cts3		missense_variant																	1
Zfp367		missense_variant																	1
Zfp457		missense_variant																	1
Zfp87		missense_variant																	1
Zfp493		missense_variant																	1
Acot12		missense_variant																	1
Enc1		missense_variant																	1
Erbb2ip		missense_variant																	1
Fam159b		missense_variant																	1
Plk2		missense_variant																	1
Il6st		missense_variant																	1
Snx18		missense_variant																	1
Nr1d2		stop_gained																	1
Slmap		missense_variant																	1
Dnah12		missense_variant																	1
Nek4		missense_variant																	1
Hacl1		stop_gained&splice_region_variant																	1
Ncoa4		missense_variant																	1
Olfr747		missense_variant																	1
Olfr749		missense_variant																	1
Tmem253		missense_variant																	1
Mettl3		missense_variant																	1
Trav7d-3		missense_variant																	1
Zfhx2		missense_variant																	1
Atp12a		missense_variant																	1
Gjb6		missense_variant																	1
Atp8a2		stop_gained																	1
Fdft1		missense_variant																	1
Esco2		splice_acceptor_variant&intron_variant																	1
Htr2a		missense_variant																	1
Erich6b		missense_variant																	1
Gpalpp1		missense_variant																	1
Vwa8		missense_variant																	1
Gm9376		missense_variant																	1
Uggt2		missense_variant																	1
C7		missense_variant																	1
Gm10250		missense_variant																	1
Rictor		missense_variant																	1
2410089E03Rik		missense_variant																	1
Golph3		missense_variant																	1
Cdh10		missense_variant																	1
Stk3		missense_variant																	1
Rspo2		missense_variant																	1
Emc2		missense_variant																	1
Kcnv1		missense_variant																	1
Tnfrsf11b		stop_gained																	1
Atad2		missense_variant																	1
Spatc1		missense_variant																	1
Eif3d		missense_variant																	1
Rpl3		stop_gained&splice_region_variant																	1
Cyp2d10		missense_variant																	1
Cyp2d37-ps		missense_variant																	1
CN725425		missense_variant																	1
Rhebl1		stop_gained&splice_region_variant																	1
4732456N10Rik		missense_variant																	1
Eif4b		missense_variant																	1
Sp1		missense_variant																	1
Crebbp		missense_variant																	1
Ppl		splice_acceptor_variant&intron_variant																	1
Mpv17l		stop_gained																	1
Rtn4r		missense_variant																	1
Olfr171		missense_variant																	1
Klhl6		missense_variant&splice_region_variant																	1
Atp13a3		missense_variant																	1
Slc12a8		missense_variant																	1
Slc15a2		missense_variant																	1
Cd200r4		missense_variant																	1
Cd200r3		missense_variant																	1
Tmprss7		missense_variant																	1
Pvrl3		missense_variant																	1
Morc1		missense_variant																	1
C330027C09Rik		stop_gained																	1
Myh15		missense_variant																	1
Zpld1		stop_gained																	1
Cep97		missense_variant																	1
Olfr173		missense_variant																	1
Olfr202		missense_variant																	1
Epha3		missense_variant																	1
Cadm2		missense_variant																	1
Ltn1		missense_variant																	1
Usp16		missense_variant																	1
Paxbp1		missense_variant																	1
Psmg1		missense_variant																	1
Mx2		missense_variant																	1
Prdm15		splice_donor_variant&intron_variant																	1
Tmem181a		missense_variant																	1
Rsph3a		missense_variant																	1
Wdr27		missense_variant																	1
Vmn2r124		missense_variant																	1
Vmn2r106		stop_gained																	1
Zfp948		missense_variant																	1
Zfp820		missense_variant																	1
2210404O09Rik		missense_variant																	1
Gm9772		missense_variant																	1
Vmn2r111		missense_variant																	1
Mapk8ip3		missense_variant																	1
Jmjd8		missense_variant																	1
Rsph1		missense_variant																	1
Dpcr1		missense_variant																	1
Olfr109		frameshift_variant																	1
Olfr120		missense_variant																	1
Olfr127		missense_variant																	1
Pgc		missense_variant																	1
Slc5a7		missense_variant																	1
Cntnap5c		missense_variant																	1
Qpct		missense_variant																	1
Ppm1b		missense_variant																	1
9430020K01Rik		missense_variant																	1
Gm5160		missense_variant																	1
Gm10036		stop_gained																	1
Nol4		missense_variant																	1
Pkd2l2		missense_variant																	1
Gm5239		missense_variant																	1
Pcdhb18		missense_variant																	1
Pcdhb20		stop_gained																	1
Pcdhga9		missense_variant																	1
Fchsd1		missense_variant																	1
Pcdh12		missense_variant																	1
Ablim3		splice_acceptor_variant&intron_variant																	1
Fech		missense_variant																	1
Mc2r		missense_variant																	1
Dcc		missense_variant																	1
Sf1		stop_gained																	1
Ms4a14		missense_variant																	1
Ms4a4b		missense_variant																	1
Stx3		missense_variant																	1
Olfr1423		missense_variant																	1
Olfr1441		missense_variant																	1
Olfr1444		missense_variant																	1
Olfr1447		missense_variant																	1
Olfr1457		missense_variant																	1
Olfr1487		missense_variant																	1
Olfr1501		missense_variant																	1
Kcnv2		missense_variant																	1
Ric1		missense_variant																	1
A1cf		missense_variant																	1
Lipf		missense_variant																	1
Opalin		missense_variant																	1
Chuk		missense_variant																	1
Obfc1		stop_gained																	1
Slk		missense_variant																	1
Cfap43		missense_variant																	1
Add3		splice_acceptor_variant&intron_variant																	1
Pdcd4		stop_gained																	1
Gucy2g		missense_variant																	1
Ccdc172		splice_acceptor_variant&intron_variant																	1
Fam204a		stop_gained																	1
Eif3a		missense_variant																	1
Prkcq		missense_variant&splice_region_variant																	1
A930004D18Rik		missense_variant																	1
Commd3		stop_gained																	1
4921504E06Rik		stop_gained																	1
Gad2		missense_variant																	1
Acbd5		missense_variant																	1
4931423N10Rik		missense_variant																	1
Zmynd19		missense_variant																	1
Traf2		missense_variant																	1
Sohlh1		missense_variant																	1
Lcn4		missense_variant																	1
Fcnb		missense_variant																	1
Ddx31		splice_acceptor_variant&intron_variant																	1
Nup214		missense_variant																	1
St6galnac6		missense_variant																	1
Olfr338		frameshift_variant																	1
Olfr3		missense_variant																	1
Dennd1a		missense_variant																	1
Ppp6c		missense_variant																	1
Gpd2		missense_variant																	1
B3galt1		missense_variant																	1
4933409G03Rik		missense_variant																	1
Hat1		missense_variant																	1
Ttc30a1		missense_variant																	1
Slc43a1		missense_variant&splice_region_variant																	1
Olfr1030		missense_variant																	1
Olfr1062		missense_variant																	1
Olfr1066		frameshift_variant																	1
Olfr1079		stop_gained																	1
Olfr1084		missense_variant																	1
Olfr1112		missense_variant																	1
Olfr1151		missense_variant																	1
Olfr1173		stop_gained																	1
Gm13757		missense_variant																	1
Olfr1187-ps1		missense_variant																	1
Olfr1206		missense_variant																	1
Olfr1208		stop_gained																	1
Olfr1221		missense_variant																	1
Olfr1238		missense_variant																	1
Olfr1250		missense_variant																	1
Olfr1252		stop_gained																	1
Olfr1262		stop_gained																	1
Olfr1264		missense_variant																	1
Olfr1271		missense_variant																	1
Olfr1272		missense_variant																	1
Rag1		stop_gained																	1
Prr5l		missense_variant																	1
Ano3		missense_variant																	1
Gm15130		missense_variant&splice_region_variant																	1
Olfr1288		missense_variant																	1
Olfr1302		missense_variant																	1
Olfr1314		missense_variant																	1
Dph6		missense_variant																	1
Wdr76		missense_variant																	1
Sord		missense_variant																	1
Duox1		missense_variant																	1
Shf		missense_variant																	1
1810024B03Rik		frameshift_variant																	1
[truncated: 3,697 more rows]
