# Supplementary material for: Claudin-low-like mouse mammary tumors show distinct transcriptomic patterns uncoupled from genomic drivers
Source: Breast Cancer Res. 2019 Jul 31;21:85. doi: 10.1186/s13058-019-1170-8 (PMC6670237; doi:10.1186/s13058-019-1170-8)
Supplement: Supplementary file 8 — Mutational signatures for all MPA/DMBA-induced tumors. (ZIP 142 kb) [file 13058_2019_1170_MOESM8_ESM.zip]

Archive with 18 entries (18 files):
- S123_14_6.pdf
- S131_14_9.pdf
- S132_14_5.pdf
- S153_14_2.pdf
- S159_14_2.pdf
- S159_14_8.pdf
- S160_14_2.pdf
- S176_14_2.pdf
- S187_14_1.pdf
- S189_14_2.pdf
- S189_14_4.pdf
- S400_15_2.pdf
- S400_15_7.pdf
- S401_15_2.pdf
- S412_15_2.pdf
- S416_15_2.pdf
- S416_15_9.pdf
- S422_15_2.pdf
